# Supplementary material for: Constraining the population size estimates of the pre-Columbian Casarabe Culture of Amazonian Bolivia
Source: PLoS One. 2025 May 30;20(5):e0325104. doi: 10.1371/journal.pone.0325104 (PMC12124758; doi:10.1371/journal.pone.0325104)
Supplement: S1 File — File containing architectural energetics population estimates for the Casarabe Culture. (XLSX) [file pone.0325104.s001.xlsx]

## Sheet: Metadata
This document calculates the population of the Monumental Mound Region (MMR), situated within the Llanos de Mojos, using the architectural energetics approach. This approach aims to quantifies the human effort involved in constructing the earthen monuments identified within the MMR. Here, these estimates are quantified in person-days, and have been used to generate estimates for the size of the l…
Spreadsheet:	Description:
Parameters	This spreadsheet contains the parameter values used when calculating energetics estimates for the Casarabe culture. The source for each parameter is provided in a column to the right of the estimate. "This study" is used to identify any parameters specifically assigned during the present investigation. These values can be modified by the user, with the calculations automatically updating based up…
Model Mound	To calculate average transportation distances for the mounds, this spread contains a model to recreate the growth of a Casarabe culture mound. Over 1000 timesteps, this model produces a circular frustrum (truncated cone) with dimensons equivalent to those of Loma Salvatierra (see Lombardo and Prumers, 2010). This generates estimates of mound height, base radius, and upper platform radius for each…
Mound Volume	This spreadsheet calculates a regression of mound volume based upon the volume: surface area ratio calculated from mounds for which high resolution DEM/LiDAR data is available (Lombardo and Prumers 2010, Prumers et al. 2022).
Excavation	This spreadsheet calculates the number of people needed to excavate earth based on the existing experimental archaeological data conducted within the Llanos de Moxos (Canal-Beeby, 2012)
Borrow Pit Depth	This spreadsheet estimates the average size of borrow pits from where earth has been extracted. This pit must consistently be located outside of the radius of each mound. To follow assumptions of continuous construction, we assume a new borrow pit is excavated each year. We also assume a borrow pit is no shallower than 1m as canals are known to have been dug to at least this depth (Lombardo et al…
Transportation	Cost estimates for the transportation of earth are calculated using a modified version of the ECAFE (1957) formula, which can be found in Aaberg and Bonsignore (1975). Different transportation costs are calculated for each type of feature to account for difference in slope and distance travelled.
Results	Here, we provide total workforce and population estimates for features within the MMR.
References	A list of references from which parameters were sourced
Equations:	Formula:						Reference:
Transportation cost:	Et=[Q* 1/((Lmf⁄Vmf + Lm'⁄Vm' + Lms⁄Vms)) * H] + [Q *1/((Lc⁄Vcf + Lc⁄Vc')) * H]						Modified from ECAFE (1957), as presented in Aaberg and Bonsignore (1975). Accounts for transportation for the mounds + causeway-canal network separately.
Metabolic Rate when carrying load:	Metabolic Rate = 1.5M + 2(M+Q)(Q/M)^2 + μ(M + Q)[1.5V^2 + 0.35VG]						Pandolf et al. (1976)
Quadratic Formula:	(-b ± sqrt(b^2 - 4ac))/2a						n/a

## Sheet: Parameters
Parameter	Value	Metric	Reference
Volume:
Canal Infill Rate:	0.1	cm yr-1	Lombardo et al. (2012).
Canal Surface Area:	1062600	m2	This study. Assumes width of 5 metres (Lombardo and Prumers, 2010).
Causeway Surface Area:	250000	m2	This study. Assumes width of 5 metres (Lombardo and Prumers, 2010).
Refuse within Mounds:	14.5365	%	This study.
Canals:	5313000	m3	Lombardo (pers. Comm). Assumes 5m3 of earth is moved for each linear metre of Canal.
Causeways:	1250000	m3	Lombardo (pers. Comm). Assumes 5m3 of earth is moved for each linear metre of Causeway.
Habitation Mounds:	1.92157e+07	m3	This study.
Base Assumptions:
Days worked per year [D]:	18	days	Ringhofer (2010:178-9).
Length of Occupation [Y]:	1000	years	Prumers (2004; 2007; 2015:82-7).
Number of Settlements:	119	settlements	This study.
Sediment Density:	1500	kg m-3	Compacted Clay Soil.
Work Hours Per Day [H]:	5	hours	Erasmus (1965).
Earth excavated/transported daily:	2773.1	m3	This study.
Model Mound:
Final Height of Mound:	3.1	m	Based on Median height of platform on Salvatierra DEM. Lombardo and Prumers (2010).
Final Radius of Mound Base:	261.86	m	Lombardo and Prumers (2010).
Final Radius of Upper Platform:	104.27	m	This study.
Final Volume of Mound:	346534	m3	Lombardo and Prumers (2010).
Average Height of Mound over time:	2.85179	m	This study.
Average Radius of Mound Base over time:	196.519	m	This study.
Average Radius of Upper Platform over time:	78.2517	m	This study.
Slope Gradient [G]:	1.96713	%	Lombardo and Prumers (2010).
Excavation:
Canal Depth:	1	m	Lombardo et al. (2012).
Metal Tool: Digging Stick Efficiency Ratio:	2.7	n/a	Based upon Denevan (1982) and Erasmus (1965).
Excavation Rates:	Various (see tab)	m3 day-1	Canal-Beeby (2012).
Transport:
Distance between Causways to Canals [Lc]:	5	m	This study.
Maximum Borrow Pit Depth:	1	m	Lombardo et al. (2012).
Borrow Pit Coefficient	-0.0105	n/a	This study. We assume borrow pits reach 1 m depth by 500 years.
Terrain Roughness Coefficient [μ]:	1.1	n/a	This study. See Soule and Goldman (1972).
Walking Speed without load [V]:	5	km/hr	Ralston (1958).
Weight of Transporter [M]:	59	kg	Gurven et al. (2013).
Weight of sediment transported per trip [Q]:	22	kg	Abrams (1994).
Distance to centre of Borrow pit:	10.5026	m	This study.
Volume of Sediment per load:	0.0146667	m3	This study.

## Sheet: Model Mound
INPUT			OUTPUT			Erosion rate estimate			Final Volumes				Based on Loma Salvatierra (Lombardo and Prumers, 2010)
Final Basal Radius	261.86		Volume:Height	0.0441346		Total erosion time	620		Total volume moved	776311
Final Upper Radius	104.27		Height:Base	0.0118384		Frac. Erosion per year	0.00224952		total Vol/Final Vol	2.24021
Final Height	3.1		Mean Height	2.32646		Erosion Test	85773.5
Final Volume	346534		Mean Rad	196.519			Green if correct
			Centre Angle	88.8731
			Slope Angle	1.12694
			Slope %	1.96713
Year	Volume [m^3]	Height	Base Radius	Platform Radius	Erosion volume	Vol - erosion over year	Sub-base depth	Sub-base radius	sub-base infill	Total build vol. (erosion + infill + added vol)
1	346.534	0.31	26.186	10.427	0.779534	345.755	0.0104451	26.717		346.534
2	693.068	0.390576	32.9923	13.1372	1.55907	691.509	0.020781	34.0487	27.6819	374.216
3	1039.6	0.447097	37.7667	15.0383	2.3386	1037.26	0.031009	39.3431	35.36	381.894
4	1386.14	0.492094	41.5677	16.5518	3.11814	1383.02	0.0411302	43.6586	42.583	389.117
5	1732.67	0.530093	44.7774	17.8299	3.89767	1728.77	0.0511457	47.3774	49.4009	395.935
6	2079.21	0.563307	47.5831	18.9471	4.67721	2074.53	0.0610565	50.687	55.8874	402.422
7	2425.74	0.593009	50.092	19.9461	5.45674	2420.28	0.0708639	53.6944	62.0974	408.632
8	2772.27	0.62	52.372	20.854	6.23628	2766.04	0.0805687	56.4678	68.0709	414.605
9	3118.81	0.644826	54.4691	21.689	7.01581	3111.79	0.0901723	59.053	73.8373	420.372
10	3465.34	0.667875	56.416	22.4643	7.79534	3457.55	0.0996755	61.4831	79.4189	425.953
11	3811.88	0.689434	58.2371	23.1894	8.57488	3803.3	0.109079	63.7822	84.8333	431.367
12	4158.41	0.709723	59.951	23.8719	9.35441	4149.06	0.118385	65.9691	90.0941	436.628
13	4504.94	0.728914	61.5721	24.5174	10.1339	4494.81	0.127594	68.0583	95.2126	441.747
14	4851.48	0.747144	63.112	25.1306	10.9135	4840.57	0.136706	70.0615	100.198	446.732
15	5198.01	0.764526	64.5802	25.7152	11.693	5186.32	0.145723	71.9881	105.058	451.593
16	5544.55	0.781151	65.9846	26.2744	12.4726	5532.08	0.154646	73.8461	109.8	456.334
17	5891.08	0.797097	67.3316	26.8108	13.2521	5877.83	0.163476	75.642	114.429	460.963
18	6237.62	0.81243	68.6267	27.3265	14.0316	6223.58	0.172213	77.3813	118.949	465.484
19	6584.15	0.827205	69.8748	27.8234	14.8112	6569.34	0.18086	79.0689	123.366	469.901
20	6930.68	0.841469	71.0797	28.3032	15.5907	6915.09	0.189416	80.7088	127.684	474.218
21	7277.22	0.855266	72.2452	28.7673	16.3702	7260.85	0.197882	82.3046	131.905	478.439
22	7623.75	0.868632	73.3742	29.2169	17.1498	7606.6	0.206261	83.8596	136.032	482.567
23	7970.29	0.881599	74.4695	29.653	17.9293	7952.36	0.214551	85.3763	140.07	486.604
24	8316.82	0.894195	75.5335	30.0767	18.7088	8298.11	0.222755	86.8574	144.02	490.554
25	8663.36	0.906445	76.5683	30.4887	19.4884	8643.87	0.230874	88.3049	147.884	494.418
26	9009.89	0.918374	77.5759	30.8899	20.2679	8989.62	0.238907	89.7209	151.666	498.2
27	9356.42	0.93	78.558	31.281	21.0474	9335.38	0.246857	91.1071	155.366	501.9
28	9702.96	0.941343	79.5161	31.6625	21.827	9681.13	0.254724	92.4651	158.987	505.521
29	10049.5	0.952418	80.4517	32.035	22.6065	10026.9	0.262508	93.7964	162.531	509.066
30	10396	0.963242	81.366	32.3991	23.386	10372.6	0.270211	95.1023	166	512.534
31	10742.6	0.973828	82.2602	32.7552	24.1656	10718.4	0.277834	96.384	169.395	515.929
32	11089.1	0.984189	83.1354	33.1037	24.9451	11064.2	0.285377	97.6426	172.717	519.251
33	11435.6	0.994336	83.9925	33.445	25.7246	11409.9	0.292841	98.8792	175.969	522.503
34	11782.2	1.00428	84.8325	33.7794	26.5042	11755.7	0.300228	100.095	179.151	525.685
35	12128.7	1.01403	85.6561	34.1074	27.2837	12101.4	0.307537	101.29	182.266	528.8
36	12475.2	1.0236	86.4643	34.4292	28.0632	12447.2	0.314769	102.466	185.313	531.847
37	12821.8	1.03299	87.2576	34.7451	28.8428	12792.9	0.321927	103.623	188.296	534.83
38	13168.3	1.04221	88.0367	35.0553	29.6223	13138.7	0.329009	104.762	191.214	537.748
39	13514.8	1.05128	88.8023	35.3602	30.4018	13484.4	0.336018	105.884	194.069	540.603
40	13861.4	1.06019	89.5549	35.6598	31.1814	13830.2	0.342953	106.989	196.862	543.397
41	14207.9	1.06895	90.295	35.9546	31.9609	14175.9	0.349816	108.078	199.595	546.129
42	14554.4	1.07757	91.0232	36.2445	32.7404	14521.7	0.356607	109.152	202.268	548.803
43	14901	1.08605	91.74	36.5299	33.52	14867.5	0.363328	110.21	204.883	551.417
44	15247.5	1.09441	92.4457	36.8109	34.2995	15213.2	0.369978	111.254	207.44	553.975
45	15594	1.10264	93.1408	37.0877	35.0791	15559	0.376558	112.283	209.941	556.475
46	15940.6	1.11074	93.8257	37.3604	35.8586	15904.7	0.38307	113.299	212.387	558.921
47	16287.1	1.11874	94.5007	37.6292	36.6381	16250.5	0.389514	114.302	214.778	561.312
48	16633.6	1.12661	95.1662	37.8942	37.4177	16596.2	0.395891	115.292	217.115	563.649
49	16980.2	1.13438	95.8226	38.1556	38.1972	16942	0.402201	116.269	219.4	565.934
50	17326.7	1.14205	96.47	38.4134	38.9767	17287.7	0.408445	117.234	221.633	568.167
51	17673.2	1.14961	97.1089	38.6678	39.7563	17633.5	0.414623	118.187	223.816	570.35
52	18019.8	1.15708	97.7395	38.9189	40.5358	17979.2	0.420738	119.128	225.948	572.482
53	18366.3	1.16445	98.3621	39.1668	41.3153	18325	0.426788	120.058	228.032	574.566
54	18712.8	1.17173	98.9769	39.4116	42.0949	18670.8	0.432775	120.977	230.067	576.601
55	19059.4	1.17892	99.5841	39.6534	42.8744	19016.5	0.4387	121.886	232.055	578.59
56	19405.9	1.18602	100.184	39.8923	43.6539	19362.3	0.444563	122.784	233.997	580.531
57	19752.5	1.19304	100.777	40.1283	44.4335	19708	0.450365	123.671	235.893	582.427
58	20099	1.19997	101.363	40.3616	45.213	20053.8	0.456106	124.549	237.744	584.278
59	20445.5	1.20683	101.942	40.5923	45.9925	20399.5	0.461787	125.417	239.551	586.085
60	20792.1	1.21361	102.515	40.8203	46.7721	20745.3	0.467408	126.276	241.314	587.849
61	21138.6	1.22031	103.081	41.0459	47.5516	21091	0.472971	127.125	243.035	589.569
62	21485.1	1.22695	103.641	41.2689	48.3311	21436.8	0.478476	127.965	244.714	591.249
63	21831.7	1.23351	104.196	41.4896	49.1107	21782.5	0.483923	128.796	246.352	592.886
64	22178.2	1.24	104.744	41.708	49.8902	22128.3	0.489314	129.619	247.95	594.484
65	22524.7	1.24642	105.287	41.9241	50.6697	22474.1	0.494648	130.432	249.508	596.042
66	22871.3	1.25278	105.824	42.138	51.4493	22819.8	0.499926	131.238	251.026	597.561
67	23217.8	1.25908	106.356	42.3498	52.2288	23165.6	0.50515	132.035	252.507	599.041
68	23564.3	1.26531	106.882	42.5594	53.0083	23511.3	0.510318	132.825	253.95	600.484
69	23910.9	1.27149	107.404	42.767	53.7879	23857.1	0.515433	133.606	255.356	601.89
70	24257.4	1.2776	107.92	42.9726	54.5674	24202.8	0.520495	134.38	256.725	603.259
71	24603.9	1.28365	108.431	43.1763	55.3469	24548.6	0.525503	135.146	258.059	604.593
72	24950.5	1.28965	108.938	43.3781	56.1265	24894.3	0.530459	135.904	259.358	605.892
73	25297	1.2956	109.44	43.578	56.906	25240.1	0.535364	136.656	260.622	607.156
74	25643.5	1.30148	109.938	43.7761	57.6856	25585.8	0.540217	137.4	261.853	608.387
75	25990.1	1.30732	110.431	43.9724	58.4651	25931.6	0.545019	138.137	263.05	609.584
76	26336.6	1.31311	110.919	44.1669	59.2446	26277.4	0.549771	138.867	264.215	610.749
77	26683.1	1.31884	111.404	44.3598	60.0242	26623.1	0.554474	139.591	265.347	611.881
78	27029.7	1.32452	111.884	44.551	60.8037	26968.9	0.559128	140.307	266.448	612.983
79	27376.2	1.33016	112.36	44.7406	61.5832	27314.6	0.563733	141.018	267.519	614.053
80	27722.7	1.33575	112.832	44.9286	62.3628	27660.4	0.568289	141.721	268.559	615.093
81	28069.3	1.34129	113.3	45.115	63.1423	28006.1	0.572799	142.419	269.569	616.103
82	28415.8	1.34679	113.765	45.2999	63.9218	28351.9	0.577261	143.11	270.55	617.084
83	28762.3	1.35224	114.225	45.4833	64.7014	28697.6	0.581676	143.795	271.503	618.037
84	29108.9	1.35765	114.682	45.6652	65.4809	29043.4	0.586046	144.474	272.427	618.961
85	29455.4	1.36302	115.135	45.8457	66.2604	29389.1	0.59037	145.147	273.323	619.857
86	29801.9	1.36834	115.585	46.0248	67.04	29734.9	0.594648	145.814	274.193	620.727
87	30148.5	1.37362	116.031	46.2025	67.8195	30080.7	0.598882	146.476	275.035	621.57
88	30495	1.37887	116.474	46.3789	68.599	30426.4	0.603072	147.132	275.852	622.386
89	30841.5	1.38407	116.914	46.5539	69.3786	30772.2	0.607218	147.782	276.643	623.177
90	31188.1	1.38924	117.35	46.7276	70.1581	31117.9	0.61132	148.427	277.409	623.943
91	31534.6	1.39436	117.783	46.9	70.9376	31463.7	0.61538	149.066	278.15	624.684
92	31881.1	1.39945	118.213	47.0712	71.7172	31809.4	0.619398	149.7	278.867	625.401
93	32227.7	1.4045	118.64	47.2411	72.4967	32155.2	0.623373	150.329	279.56	626.094
94	32574.2	1.40952	119.063	47.4099	73.2762	32500.9	0.627307	150.953	280.23	626.764
95	32920.8	1.4145	119.484	47.5774	74.0558	32846.7	0.6312	151.572	280.876	627.411
96	33267.3	1.41945	119.902	47.7437	74.8353	33192.5	0.635052	152.185	281.501	628.035
97	33613.8	1.42436	120.317	47.9089	75.6148	33538.2	0.638864	152.794	282.103	628.637
98	33960.4	1.42924	120.729	48.073	76.3944	33884	0.642636	153.398	282.684	629.218
99	34306.9	1.43408	121.138	48.236	77.1739	34229.7	0.646369	153.997	283.243	629.778
100	34653.4	1.43889	121.545	48.3978	77.9534	34575.5	0.650062	154.591	283.782	630.316
101	35000	1.44367	121.948	48.5586	78.733	34921.2	0.653717	155.18	284.301	630.835
102	35346.5	1.44842	122.35	48.7184	79.5125	35267	0.657334	155.766	284.799	631.333
103	35693	1.45314	122.748	48.8771	80.2921	35612.7	0.660913	156.346	285.278	631.812
104	36039.6	1.45783	123.144	49.0347	81.0716	35958.5	0.664455	156.922	285.737	632.272
105	36386.1	1.46249	123.538	49.1914	81.8511	36304.2	0.66796	157.494	286.178	632.712
106	36732.6	1.46711	123.928	49.3471	82.6307	36650	0.671428	158.061	286.6	633.135
107	37079.2	1.47171	124.317	49.5018	83.4102	36995.8	0.67486	158.624	287.005	633.539
108	37425.7	1.47628	124.703	49.6555	84.1897	37341.5	0.678256	159.183	287.391	633.925
109	37772.2	1.48083	125.087	49.8083	84.9693	37687.3	0.681617	159.737	287.76	634.294
110	38118.8	1.48534	125.468	49.9601	85.7488	38033	0.684942	160.288	288.112	634.646
111	38465.3	1.48983	125.847	50.1111	86.5283	38378.8	0.688233	160.834	288.447	634.982
112	38811.8	1.49429	126.224	50.2611	87.3079	38724.5	0.69149	161.376	288.766	635.3
113	39158.4	1.49872	126.599	50.4103	88.0874	39070.3	0.694712	161.915	289.069	635.603
114	39504.9	1.50313	126.971	50.5585	88.8669	39416	0.697901	162.449	289.356	635.89
115	39851.4	1.50751	127.341	50.7059	89.6465	39761.8	0.701056	162.98	289.628	636.162
116	40198	1.51187	127.709	50.8525	90.426	40107.5	0.704179	163.506	289.884	636.419
117	40544.5	1.5162	128.075	50.9982	91.2055	40453.3	0.707269	164.029	290.126	636.66
118	40891	1.52051	128.439	51.1431	91.9851	40799.1	0.710326	164.549	290.353	636.888
119	41237.6	1.52479	128.801	51.2871	92.7646	41144.8	0.713352	165.064	290.567	637.101
120	41584.1	1.52905	129.16	51.4304	93.5441	41490.6	0.716346	165.576	290.766	637.3
121	41930.6	1.53329	129.518	51.5729	94.3237	41836.3	0.719309	166.085	290.951	637.486
122	42277.2	1.5375	129.874	51.7145	95.1032	42182.1	0.722241	166.59	291.124	637.658
123	42623.7	1.54169	130.228	51.8555	95.8827	42527.8	0.725142	167.091	291.283	637.817
124	42970.2	1.54586	130.58	51.9956	96.6623	42873.6	0.728013	167.589	291.429	637.964
125	43316.8	1.55	130.93	52.135	97.4418	43219.3	0.730854	168.083	291.563	638.098
126	43663.3	1.55412	131.278	52.2737	98.2213	43565.1	0.733665	168.574	291.685	638.219
127	44009.8	1.55822	131.625	52.4116	99.0009	43910.8	0.736447	169.062	291.795	638.329
128	44356.4	1.5623	131.969	52.5488	99.7804	44256.6	0.7392	169.547	291.893	638.427
129	44702.9	1.56636	132.312	52.6853	100.56	44602.4	0.741924	170.028	291.979	638.513
130	45049.4	1.5704	132.653	52.8211	101.339	44948.1	0.744619	170.506	292.054	638.589
131	45396	1.57441	132.992	52.9562	102.119	45293.9	0.747287	170.981	292.119	638.653
132	45742.5	1.57841	133.33	53.0906	102.899	45639.6	0.749926	171.453	292.172	638.706
133	46089.1	1.58239	133.666	53.2243	103.678	45985.4	0.752538	171.921	292.215	638.749
134	46435.6	1.58634	134	53.3574	104.458	46331.1	0.755123	172.387	292.248	638.782
135	46782.1	1.59028	134.332	53.4898	105.237	46676.9	0.757681	172.849	292.27	638.805
136	47128.7	1.59419	134.663	53.6215	106.017	47022.6	0.760212	173.309	292.283	638.817
137	47475.2	1.59809	134.992	53.7526	106.796	47368.4	0.762717	173.765	292.286	638.82
138	47821.7	1.60197	135.32	53.8831	107.576	47714.1	0.765195	174.219	292.28	638.814
139	48168.3	1.60583	135.646	54.0129	108.355	48059.9	0.767648	174.67	292.264	638.799
140	48514.8	1.60967	135.971	54.1421	109.135	48405.7	0.770075	175.118	292.24	638.774
141	48861.3	1.6135	136.294	54.2707	109.914	48751.4	0.772476	175.563	292.206	638.741
142	49207.9	1.6173	136.615	54.3987	110.694	49097.2	0.774853	176.005	292.164	638.699
143	49554.4	1.62109	136.935	54.5261	111.473	49442.9	0.777204	176.445	292.114	638.648
144	49900.9	1.62486	137.253	54.6529	112.253	49788.7	0.779531	176.881	292.055	638.589
145	50247.5	1.62861	137.57	54.7792	113.033	50134.4	0.781834	177.315	291.989	638.523
146	50594	1.63235	137.886	54.9048	113.812	50480.2	0.784113	177.747	291.914	638.448
147	50940.5	1.63607	138.2	55.0299	114.592	50825.9	0.786368	178.175	291.832	638.366
148	51287.1	1.63977	138.513	55.1544	115.371	51171.7	0.788599	178.602	291.742	638.276
149	51633.6	1.64345	138.824	55.2783	116.151	51517.4	0.790807	179.025	291.645	638.179
150	51980.1	1.64712	139.134	55.4017	116.93	51863.2	0.792992	179.446	291.541	638.075
151	52326.7	1.65077	139.442	55.5245	117.71	52209	0.795155	179.864	291.43	637.964
152	52673.2	1.65441	139.75	55.6468	118.489	52554.7	0.797294	180.28	291.312	637.846
153	53019.7	1.65803	140.055	55.7686	119.269	52900.5	0.799412	180.694	291.187	637.721
154	53366.3	1.66163	140.36	55.8899	120.048	53246.2	0.801507	181.105	291.056	637.59
155	53712.8	1.66522	140.663	56.0106	120.828	53592	0.80358	181.513	290.918	637.453
156	54059.3	1.6688	140.965	56.1308	121.607	53937.7	0.805632	181.919	290.775	637.309
157	54405.9	1.67235	141.265	56.2504	122.387	54283.5	0.807662	182.323	290.625	637.159
158	54752.4	1.6759	141.565	56.3696	123.166	54629.2	0.809671	182.725	290.469	637.004
159	55098.9	1.67943	141.863	56.4883	123.946	54975	0.811659	183.124	290.308	636.842
160	55445.5	1.68294	142.159	56.6065	124.726	55320.8	0.813626	183.521	290.141	636.675
161	55792	1.68644	142.455	56.7242	125.505	55666.5	0.815573	183.915	289.968	636.503
162	56138.5	1.68992	142.749	56.8413	126.285	56012.3	0.817499	184.307	289.791	636.325
163	56485.1	1.69339	143.042	56.9581	127.064	56358	0.819405	184.697	289.608	636.142
164	56831.6	1.69685	143.334	57.0743	127.844	56703.8	0.821292	185.085	289.42	635.954
165	57178.1	1.70029	143.625	57.1901	128.623	57049.5	0.823158	185.471	289.227	635.761
166	57524.7	1.70372	143.915	57.3054	129.403	57395.3	0.825005	185.854	289.029	635.563
167	57871.2	1.70713	144.203	57.4202	130.182	57741	0.826833	186.236	288.826	635.361
168	58217.7	1.71053	144.49	57.5346	130.962	58086.8	0.828642	186.615	288.619	635.154
169	58564.3	1.71392	144.776	57.6485	131.741	58432.5	0.830432	186.992	288.408	634.942
170	58910.8	1.71729	145.061	57.762	132.521	58778.3	0.832203	187.367	288.192	634.726
171	59257.4	1.72065	145.345	57.8751	133.3	59124.1	0.833956	187.74	287.972	634.506
172	59603.9	1.724	145.628	57.9877	134.08	59469.8	0.83569	188.111	287.748	634.282
173	59950.4	1.72734	145.91	58.0998	134.859	59815.6	0.837406	188.48	287.52	634.054
174	60297	1.73066	146.19	58.2115	135.639	60161.3	0.839104	188.847	287.288	633.822
175	60643.5	1.73397	146.47	58.3228	136.419	60507.1	0.840785	189.212	287.052	633.586
176	60990	1.73726	146.748	58.4337	137.198	60852.8	0.842448	189.575	286.813	633.347
177	61336.6	1.74055	147.026	58.5442	137.978	61198.6	0.844094	189.936	286.57	633.104
178	61683.1	1.74382	147.302	58.6542	138.757	61544.3	0.845722	190.295	286.323	632.857
179	62029.6	1.74708	147.578	58.7639	139.537	61890.1	0.847334	190.652	286.073	632.608
180	62376.2	1.75033	147.852	58.8731	140.316	62235.8	0.848928	191.007	285.82	632.354
181	62722.7	1.75356	148.125	58.9819	141.096	62581.6	0.850506	191.361	285.564	632.098
182	63069.2	1.75679	148.397	59.0903	141.875	62927.4	0.852068	191.713	285.305	631.839
183	63415.8	1.76	148.669	59.1984	142.655	63273.1	0.853613	192.063	285.042	631.576
184	63762.3	1.7632	148.939	59.306	143.434	63618.9	0.855142	192.411	284.777	631.311
185	64108.8	1.76639	149.208	59.4132	144.214	63964.6	0.856655	192.757	284.509	631.043
186	64455.4	1.76956	149.477	59.5201	144.993	64310.4	0.858152	193.101	284.238	630.772
187	64801.9	1.77273	149.744	59.6266	145.773	64656.1	0.859634	193.444	283.965	630.499
188	65148.4	1.77588	150.011	59.7327	146.552	65001.9	0.8611	193.785	283.689	630.223
189	65495	1.77903	150.276	59.8384	147.332	65347.6	0.862551	194.124	283.41	629.944
190	65841.5	1.78216	150.541	59.9437	148.112	65693.4	0.863986	194.462	283.129	629.663
191	66188	1.78528	150.804	60.0487	148.891	66039.1	0.865407	194.798	282.846	629.38
192	66534.6	1.78839	151.067	60.1533	149.671	66384.9	0.866813	195.132	282.56	629.095
193	66881.1	1.79149	151.329	60.2576	150.45	66730.7	0.868204	195.464	282.273	628.807
194	67227.6	1.79458	151.59	60.3615	151.23	67076.4	0.869581	195.795	281.983	628.517
195	67574.2	1.79766	151.85	60.465	152.009	67422.2	0.870943	196.125	281.691	628.225
196	67920.7	1.80072	152.109	60.5682	152.789	67767.9	0.872291	196.452	281.397	627.931
197	68267.2	1.80378	152.367	60.671	153.568	68113.7	0.873625	196.778	281.102	627.636
198	68613.8	1.80683	152.624	60.7735	154.348	68459.4	0.874945	197.103	280.804	627.338
199	68960.3	1.80986	152.881	60.8757	155.127	68805.2	0.876251	197.426	280.505	627.039
200	69306.8	1.81289	153.137	60.9775	155.907	69150.9	0.877544	197.747	280.204	626.738
201	69653.4	1.81591	153.391	61.0789	156.686	69496.7	0.878823	198.067	279.901	626.435
202	69999.9	1.81891	153.645	61.1801	157.466	69842.4	0.880088	198.385	279.597	626.131
203	70346.4	1.82191	153.899	61.2808	158.246	70188.2	0.881341	198.702	279.291	625.826
204	70693	1.8249	154.151	61.3813	159.025	70534	0.88258	199.017	278.984	625.518
205	71039.5	1.82787	154.402	61.4814	159.805	70879.7	0.883807	199.331	278.676	625.21
206	71386.1	1.83084	154.653	61.5812	160.584	71225.5	0.88502	199.643	278.366	624.9
207	71732.6	1.8338	154.903	61.6807	161.364	71571.2	0.886221	199.954	278.054	624.589
208	72079.1	1.83675	155.152	61.7799	162.143	71917	0.88741	200.264	277.742	624.276
209	72425.7	1.83969	155.4	61.8787	162.923	72262.7	0.888586	200.572	277.428	623.963
210	72772.2	1.84262	155.648	61.9773	163.702	72608.5	0.889749	200.878	277.114	623.648
211	73118.7	1.84554	155.894	62.0755	164.482	72954.2	0.890901	201.184	276.798	623.332
212	73465.3	1.84845	156.14	62.1734	165.261	73300	0.892041	201.487	276.481	623.015
213	73811.8	1.85135	156.385	62.271	166.041	73645.7	0.893168	201.79	276.163	622.698
214	74158.3	1.85424	156.63	62.3683	166.82	73991.5	0.894284	202.091	275.845	622.379
215	74504.9	1.85713	156.873	62.4653	167.6	74337.3	0.895388	202.391	275.525	622.059
216	74851.4	1.86	157.116	62.562	168.379	74683	0.896481	202.689	275.205	621.739
217	75197.9	1.86287	157.358	62.6584	169.159	75028.8	0.897562	202.986	274.883	621.418
218	75544.5	1.86572	157.599	62.7545	169.939	75374.5	0.898632	203.282	274.561	621.096
219	75891	1.86857	157.84	62.8503	170.718	75720.3	0.899691	203.576	274.239	620.773
220	76237.5	1.87141	158.08	62.9458	171.498	76066	0.900739	203.869	273.915	620.45
221	76584.1	1.87424	158.319	63.0411	172.277	76411.8	0.901776	204.161	273.591	620.126
222	76930.6	1.87707	158.558	63.136	173.057	76757.5	0.902802	204.452	273.267	619.801
223	77277.1	1.87988	158.795	63.2307	173.836	77103.3	0.903817	204.741	272.942	619.476
224	77623.7	1.88269	159.032	63.325	174.616	77449.1	0.904821	205.029	272.616	619.15
225	77970.2	1.88548	159.269	63.4191	175.395	77794.8	0.905816	205.316	272.29	618.824
226	78316.7	1.88827	159.504	63.5129	176.175	78140.6	0.906799	205.602	271.964	618.498
227	78663.3	1.89105	159.739	63.6065	176.954	78486.3	0.907773	205.886	271.637	618.171
228	79009.8	1.89383	159.973	63.6997	177.734	78832.1	0.908736	206.169	271.31	617.844
229	79356.3	1.89659	160.207	63.7927	178.513	79177.8	0.909689	206.451	270.982	617.516
230	79702.9	1.89935	160.44	63.8855	179.293	79523.6	0.910633	206.732	270.654	617.188
231	80049.4	1.9021	160.672	63.9779	180.072	79869.3	0.911566	207.012	270.326	616.86
232	80395.9	1.90484	160.903	64.0701	180.852	80215.1	0.91249	207.29	269.998	616.532
233	80742.5	1.90757	161.134	64.162	181.632	80560.8	0.913404	207.568	269.669	616.203
234	81089	1.91029	161.364	64.2537	182.411	80906.6	0.914308	207.844	269.34	615.875
235	81435.5	1.91301	161.594	64.3451	183.191	81252.4	0.915203	208.119	269.012	615.546
236	81782.1	1.91572	161.823	64.4362	183.97	81598.1	0.916089	208.393	268.683	615.217
237	82128.6	1.91842	162.051	64.5271	184.75	81943.9	0.916966	208.665	268.354	614.888
238	82475.1	1.92112	162.279	64.6177	185.529	82289.6	0.917833	208.937	268.025	614.559
239	82821.7	1.9238	162.506	64.7081	186.309	82635.4	0.918691	209.208	267.696	614.23
240	83168.2	1.92648	162.732	64.7982	187.088	82981.1	0.91954	209.477	267.366	613.901
241	83514.7	1.92916	162.958	64.8881	187.868	83326.9	0.920381	209.746	267.037	613.572
242	83861.3	1.93182	163.183	64.9777	188.647	83672.6	0.921212	210.013	266.708	613.243
243	84207.8	1.93448	163.407	65.0671	189.427	84018.4	0.922035	210.279	266.38	612.914
244	84554.4	1.93713	163.631	65.1562	190.206	84364.1	0.92285	210.545	266.051	612.585
245	84900.9	1.93977	163.854	65.2451	190.986	84709.9	0.923656	210.809	265.722	612.256
246	85247.4	1.94241	164.077	65.3338	191.765	85055.7	0.924453	211.072	265.394	611.928
247	85594	1.94503	164.299	65.4222	192.545	85401.4	0.925242	211.334	265.065	611.599
248	85940.5	1.94766	164.52	65.5104	193.325	85747.2	0.926023	211.595	264.737	611.271
249	86287	1.95027	164.741	65.5983	194.104	86092.9	0.926796	211.855	264.409	610.943
250	86633.6	1.95288	164.961	65.686	194.884	86438.7	0.92756	212.114	264.081	610.616
251	86980.1	1.95548	165.181	65.7734	195.663	86784.4	0.928317	212.373	263.754	610.288
252	87326.6	1.95807	165.4	65.8607	196.443	87130.2	0.929066	212.63	263.427	609.961
253	87673.2	1.96066	165.619	65.9477	197.222	87475.9	0.929807	212.886	263.1	609.634
254	88019.7	1.96324	165.837	66.0345	198.002	87821.7	0.93054	213.141	262.773	609.308
255	88366.2	1.96581	166.054	66.121	198.781	88167.4	0.931265	213.395	262.447	608.981
256	88712.8	1.96838	166.271	66.2073	199.561	88513.2	0.931983	213.649	262.121	608.655
257	89059.3	1.97094	166.487	66.2934	200.34	88859	0.932694	213.901	261.796	608.33
258	89405.8	1.97349	166.703	66.3793	201.12	89204.7	0.933397	214.152	261.471	608.005
259	89752.4	1.97604	166.918	66.4649	201.899	89550.5	0.934092	214.403	261.146	607.68
260	90098.9	1.97858	167.132	66.5504	202.679	89896.2	0.934781	214.652	260.822	607.356
261	90445.4	1.98111	167.346	66.6356	203.459	90242	0.935462	214.901	260.498	607.032
262	90792	1.98364	167.56	66.7206	204.238	90587.7	0.936136	215.149	260.174	606.709
263	91138.5	1.98616	167.773	66.8054	205.018	90933.5	0.936803	215.395	259.851	606.386
264	91485	1.98867	167.985	66.8899	205.797	91279.2	0.937463	215.641	259.529	606.063
265	91831.6	1.99118	168.197	66.9743	206.577	91625	0.938116	215.886	259.207	605.741
266	92178.1	1.99368	168.408	67.0584	207.356	91970.7	0.938763	216.131	258.885	605.42
267	92524.6	1.99618	168.619	67.1423	208.136	92316.5	0.939402	216.374	258.564	605.099
268	92871.2	1.99866	168.829	67.2261	208.915	92662.3	0.940035	216.616	258.244	604.778
269	93217.7	2.00115	169.039	67.3096	209.695	93008	0.940662	216.858	257.924	604.458
270	93564.2	2.00362	169.248	67.3929	210.474	93353.8	0.941281	217.099	257.605	604.139
271	93910.8	2.00609	169.457	67.476	211.254	93699.5	0.941895	217.338	257.286	603.82
272	94257.3	2.00856	169.665	67.5589	212.033	94045.3	0.942502	217.577	256.968	603.502
273	94603.8	2.01102	169.873	67.6416	212.813	94391	0.943102	217.816	256.65	603.184
274	94950.4	2.01347	170.08	67.724	213.592	94736.8	0.943697	218.053	256.333	602.867
275	95296.9	2.01592	170.286	67.8063	214.372	95082.5	0.944285	218.29	256.017	602.551
276	95643.4	2.01836	170.493	67.8884	215.152	95428.3	0.944867	218.525	255.701	602.235
277	95990	2.02079	170.698	67.9703	215.931	95774	0.945442	218.76	255.386	601.92
278	96336.5	2.02322	170.903	68.052	216.711	96119.8	0.946012	218.994	255.071	601.606
279	96683	2.02564	171.108	68.1335	217.49	96465.6	0.946576	219.228	254.758	601.292
280	97029.6	2.02806	171.312	68.2148	218.27	96811.3	0.947134	219.46	254.444	600.979
281	97376.1	2.03047	171.516	68.2959	219.049	97157.1	0.947686	219.692	254.132	600.666
282	97722.7	2.03288	171.719	68.3768	219.829	97502.8	0.948233	219.923	253.82	600.354
283	98069.2	2.03528	171.922	68.4576	220.608	97848.6	0.948774	220.153	253.509	600.043
284	98415.7	2.03767	172.124	68.5381	221.388	98194.3	0.949309	220.383	253.198	599.733
285	98762.3	2.04006	172.326	68.6185	222.167	98540.1	0.949838	220.611	252.889	599.423
286	99108.8	2.04245	172.527	68.6986	222.947	98885.8	0.950362	220.839	252.58	599.114
287	99455.3	2.04482	172.728	68.7786	223.726	99231.6	0.950881	221.067	252.271	598.805
288	99801.9	2.04719	172.929	68.8584	224.506	99577.4	0.951394	221.293	251.964	598.498
289	100148	2.04956	173.128	68.938	225.285	99923.1	0.951901	221.519	251.657	598.191
290	100495	2.05192	173.328	69.0174	226.065	100269	0.952404	221.744	251.351	597.885
291	100841	2.05428	173.527	69.0967	226.845	100615	0.952901	221.968	251.045	597.579
292	101188	2.05663	173.725	69.1757	227.624	100960	0.953393	222.192	250.74	597.275
293	101535	2.05897	173.924	69.2546	228.404	101306	0.95388	222.414	250.437	596.971
294	101881	2.06131	174.121	69.3333	229.183	101652	0.954361	222.637	250.133	596.668
295	102228	2.06365	174.318	69.4118	229.963	101998	0.954838	222.858	249.831	596.365
296	102574	2.06598	174.515	69.4902	230.742	102343	0.95531	223.079	249.529	596.064
297	102921	2.0683	174.711	69.5683	231.522	102689	0.955777	223.299	249.228	595.763
298	103267	2.07062	174.907	69.6463	232.301	103035	0.956238	223.518	248.928	595.463
299	103614	2.07293	175.103	69.7241	233.081	103381	0.956696	223.737	248.629	595.163
300	103960	2.07524	175.298	69.8018	233.86	103726	0.957148	223.955	248.331	594.865
301	104307	2.07755	175.492	69.8792	234.64	104072	0.957595	224.172	248.033	594.567
302	104653	2.07984	175.686	69.9565	235.419	104418	0.958038	224.389	247.736	594.27
303	105000	2.08214	175.88	70.0337	236.199	104764	0.958477	224.605	247.44	593.974
304	105346	2.08442	176.073	70.1106	236.978	105109	0.95891	224.82	247.144	593.679
305	105693	2.08671	176.266	70.1874	237.758	105455	0.95934	225.035	246.85	593.384
306	106039	2.08899	176.459	70.2641	238.538	105801	0.959764	225.249	246.556	593.09
307	106386	2.09126	176.651	70.3405	239.317	106147	0.960185	225.462	246.263	592.797
308	106733	2.09353	176.842	70.4168	240.097	106492	0.9606	225.675	245.971	592.505
309	107079	2.09579	177.033	70.4929	240.876	106838	0.961012	225.887	245.68	592.214
310	107426	2.09805	177.224	70.5689	241.656	107184	0.961419	226.098	245.389	591.924
311	107772	2.1003	177.415	70.6447	242.435	107530	0.961822	226.309	245.1	591.634
312	108119	2.10255	177.605	70.7203	243.215	107875	0.962221	226.519	244.811	591.345
313	108465	2.1048	177.794	70.7958	243.994	108221	0.962616	226.729	244.523	591.057
314	108812	2.10703	177.983	70.8711	244.774	108567	0.963006	226.938	244.236	590.77
315	109158	2.10927	178.172	70.9463	245.553	108913	0.963392	227.146	243.949	591.308
316	109505	2.1115	178.36	71.0213	246.333	109258	0.963775	227.354	243.664	592.088
317	109851	2.11372	178.548	71.0961	247.112	109604	0.964153	227.561	243.379	592.867
318	110198	2.11594	178.736	71.1708	247.892	109950	0.964528	227.768	243.095	593.647
319	110544	2.11816	178.923	71.2453	248.672	110296	0.964898	227.974	242.813	594.426
320	110891	2.12037	179.11	71.3197	249.451	110642	0.965265	228.179	242.53	595.206
321	111237	2.12258	179.296	71.3939	250.231	110987	0.965628	228.384	242.249	595.985
322	111584	2.12478	179.482	71.468	251.01	111333	0.965987	228.588	241.969	596.765
323	111931	2.12698	179.668	71.5419	251.79	111679	0.966342	228.792	241.689	597.544
324	112277	2.12917	179.853	71.6156	252.569	112025	0.966693	228.995	241.41	598.324
325	112624	2.13136	180.038	71.6892	253.349	112370	0.967041	229.198	241.132	599.103
326	112970	2.13354	180.222	71.7627	254.128	112716	0.967386	229.4	240.855	599.883
327	113317	2.13572	180.406	71.836	254.908	113062	0.967726	229.601	240.579	600.662
328	113663	2.13789	180.59	71.9091	255.687	113408	0.968063	229.802	240.303	601.442
329	114010	2.14007	180.773	71.9821	256.467	113753	0.968397	230.002	240.029	602.222
330	114356	2.14223	180.956	72.055	257.246	114099	0.968727	230.202	239.755	603.001
331	114703	2.14439	181.139	72.1277	258.026	114445	0.969054	230.401	239.482	603.781
332	115049	2.14655	181.321	72.2003	258.805	114791	0.969377	230.6	239.21	604.56
333	115396	2.1487	181.503	72.2727	259.585	115136	0.969697	230.798	238.939	605.34
334	115742	2.15085	181.685	72.3449	260.365	115482	0.970013	230.996	238.669	606.119
335	116089	2.153	181.866	72.4171	261.144	115828	0.970326	231.193	238.399	606.899
336	116435	2.15514	182.046	72.4891	261.924	116174	0.970636	231.389	238.131	607.678
337	116782	2.15727	182.227	72.5609	262.703	116519	0.970943	231.585	237.863	608.458
338	117129	2.1594	182.407	72.6326	263.483	116865	0.971247	231.781	237.596	609.237
339	117475	2.16153	182.587	72.7042	264.262	117211	0.971547	231.976	237.33	610.017
340	117822	2.16365	182.766	72.7756	265.042	117557	0.971844	232.17	237.064	610.796
341	118168	2.16577	182.945	72.8469	265.821	117902	0.972138	232.364	236.8	611.576
342	118515	2.16789	183.124	72.918	266.601	118248	0.972429	232.558	236.536	612.355
343	118861	2.17	183.302	72.989	267.38	118594	0.972717	232.751	236.274	613.135
344	119208	2.17211	183.48	73.0599	268.16	118940	0.973002	232.943	236.012	613.915
345	119554	2.17421	183.658	73.1306	268.939	119285	0.973284	233.135	235.751	614.694
346	119901	2.17631	183.835	73.2012	269.719	119631	0.973563	233.326	235.49	615.474
347	120247	2.1784	184.012	73.2716	270.498	119977	0.973839	233.517	235.231	616.253
348	120594	2.18049	184.188	73.342	271.278	120323	0.974113	233.708	234.972	617.033
349	120940	2.18258	184.365	73.4121	272.058	120668	0.974383	233.898	234.715	617.812
350	121287	2.18466	184.541	73.4822	272.837	121014	0.974651	234.087	234.458	618.592
351	121634	2.18674	184.716	73.5521	273.617	121360	0.974915	234.276	234.202	619.371
352	121980	2.18882	184.891	73.6219	274.396	121706	0.975177	234.465	233.947	620.151
353	122327	2.19089	185.066	73.6915	275.176	122051	0.975437	234.653	233.692	620.93
354	122673	2.19295	185.241	73.7611	275.955	122397	0.975693	234.841	233.439	621.71
355	123020	2.19502	185.415	73.8304	276.735	122743	0.975947	235.028	233.186	622.489
356	123366	2.19708	185.589	73.8997	277.514	123089	0.976198	235.215	232.934	623.269
357	123713	2.19913	185.763	73.9688	278.294	123434	0.976447	235.401	232.683	624.049
358	124059	2.20118	185.936	74.0378	279.073	123780	0.976693	235.587	232.433	624.828
359	124406	2.20323	186.109	74.1067	279.853	124126	0.976936	235.772	232.183	625.608
360	124752	2.20527	186.282	74.1755	280.632	124472	0.977177	235.957	231.935	626.387
361	125099	2.20731	186.454	74.2441	281.412	124817	0.977416	236.141	231.687	627.167
362	125445	2.20935	186.626	74.3126	282.191	125163	0.977652	236.325	231.44	627.946
363	125792	2.21138	186.798	74.3809	282.971	125509	0.977885	236.509	231.194	628.726
364	126138	2.21341	186.969	74.4492	283.751	125855	0.978116	236.692	230.948	629.505
365	126485	2.21544	187.14	74.5173	284.53	126200	0.978345	236.875	230.704	630.285
366	126832	2.21746	187.311	74.5853	285.31	126546	0.978571	237.057	230.46	631.064
367	127178	2.21948	187.481	74.6531	286.089	126892	0.978795	237.239	230.217	631.844
368	127525	2.22149	187.651	74.7209	286.869	127238	0.979016	237.42	229.975	632.623
369	127871	2.2235	187.821	74.7885	287.648	127583	0.979235	237.601	229.733	633.403
370	128218	2.22551	187.991	74.856	288.428	127929	0.979452	237.782	229.493	634.182
371	128564	2.22751	188.16	74.9234	289.207	128275	0.979667	237.962	229.253	634.962
372	128911	2.22951	188.329	74.9906	289.987	128621	0.979879	238.141	229.014	635.742
373	129257	2.23151	188.497	75.0578	290.766	128966	0.980089	238.321	228.776	636.521
374	129604	2.2335	188.666	75.1248	291.546	129312	0.980297	238.5	228.539	637.301
375	129950	2.23549	188.834	75.1917	292.325	129658	0.980503	238.678	228.302	638.08
376	130297	2.23747	189.001	75.2585	293.105	130004	0.980707	238.856	228.066	638.86
377	130643	2.23945	189.169	75.3251	293.885	130350	0.980908	239.034	227.831	639.639
378	130990	2.24143	189.336	75.3917	294.664	130695	0.981108	239.211	227.597	640.419
379	131336	2.24341	189.503	75.4581	295.444	131041	0.981305	239.388	227.364	641.198
380	131683	2.24538	189.669	75.5244	296.223	131387	0.9815	239.564	227.131	641.978
381	132030	2.24735	189.836	75.5906	297.003	131733	0.981694	239.74	226.899	642.757
382	132376	2.24931	190.001	75.6567	297.782	132078	0.981885	239.916	226.668	643.537
383	132723	2.25127	190.167	75.7226	298.562	132424	0.982074	240.091	226.438	644.316
384	133069	2.25323	190.332	75.7885	299.341	132770	0.982261	240.266	226.208	645.096
385	133416	2.25518	190.498	75.8542	300.121	133116	0.982446	240.441	225.979	645.875
386	133762	2.25713	190.662	75.9198	300.9	133461	0.98263	240.615	225.751	646.655
387	134109	2.25908	190.827	75.9853	301.68	133807	0.982811	240.789	225.524	647.435
388	134455	2.26103	190.991	76.0507	302.459	134153	0.982991	240.962	225.297	648.214
389	134802	2.26297	191.155	76.116	303.239	134499	0.983168	241.135	225.071	648.994
390	135148	2.2649	191.319	76.1812	304.018	134844	0.983344	241.307	224.846	649.773
391	135495	2.26684	191.482	76.2462	304.798	135190	0.983518	241.48	224.622	650.553
392	135841	2.26877	191.645	76.3112	305.578	135536	0.98369	241.652	224.399	651.332
393	136188	2.2707	191.808	76.376	306.357	135882	0.983861	241.823	224.176	652.112
394	136534	2.27262	191.971	76.4407	307.137	136227	0.984029	241.994	223.954	652.891
395	136881	2.27454	192.133	76.5053	307.916	136573	0.984196	242.165	223.732	653.671
396	137228	2.27646	192.295	76.5698	308.696	136919	0.984361	242.335	223.512	654.45
397	137574	2.27837	192.457	76.6342	309.475	137265	0.984525	242.505	223.292	655.23
398	137921	2.28029	192.618	76.6985	310.255	137610	0.984686	242.675	223.073	656.009
399	138267	2.28219	192.779	76.7627	311.034	137956	0.984846	242.844	222.855	656.789
400	138614	2.2841	192.94	76.8268	311.814	138302	0.985004	243.013	222.637	657.568
401	138960	2.286	193.101	76.8908	312.593	138648	0.985161	243.182	222.42	658.348
402	139307	2.2879	193.261	76.9546	313.373	138993	0.985316	243.35	222.204	659.128
403	139653	2.2898	193.421	77.0184	314.152	139339	0.985469	243.518	221.988	659.907
404	140000	2.29169	193.581	77.082	314.932	139685	0.985621	243.686	221.774	660.687
405	140346	2.29358	193.741	77.1456	315.711	140031	0.985771	243.853	221.56	661.466
406	140693	2.29546	193.9	77.209	316.491	140376	0.98592	244.02	221.346	662.246
407	141039	2.29735	194.059	77.2724	317.271	140722	0.986067	244.186	221.134	663.025
408	141386	2.29923	194.218	77.3356	318.05	141068	0.986213	244.352	220.922	663.805
409	141732	2.3011	194.376	77.3987	318.83	141414	0.986357	244.518	220.71	664.584
410	142079	2.30298	194.535	77.4618	319.609	141759	0.986499	244.684	220.5	665.364
411	142426	2.30485	194.693	77.5247	320.389	142105	0.98664	244.849	220.29	666.143
412	142772	2.30672	194.851	77.5875	321.168	142451	0.98678	245.014	220.081	666.923
413	143119	2.30858	195.008	77.6502	321.948	142797	0.986918	245.178	219.873	667.702
414	143465	2.31044	195.165	77.7128	322.727	143142	0.987054	245.343	219.665	668.482
415	143812	2.3123	195.322	77.7754	323.507	143488	0.98719	245.507	219.458	669.262
416	144158	2.31416	195.479	77.8378	324.286	143834	0.987323	245.67	219.251	670.041
417	144505	2.31601	195.636	77.9001	325.066	144180	0.987456	245.833	219.046	670.821
418	144851	2.31786	195.792	77.9623	325.845	144525	0.987587	245.996	218.841	671.6
419	145198	2.31971	195.948	78.0244	326.625	144871	0.987717	246.159	218.636	672.38
420	145544	2.32155	196.104	78.0865	327.404	145217	0.987845	246.321	218.433	673.159
421	145891	2.32339	196.259	78.1484	328.184	145563	0.987972	246.483	218.23	673.939
422	146237	2.32523	196.414	78.2102	328.964	145908	0.988097	246.645	218.027	674.718
423	146584	2.32706	196.569	78.272	329.743	146254	0.988222	246.806	217.826	675.498
424	146931	2.3289	196.724	78.3336	330.523	146600	0.988345	246.967	217.625	676.277
425	147277	2.33073	196.879	78.3951	331.302	146946	0.988467	247.128	217.424	677.057
426	147624	2.33255	197.033	78.4566	332.082	147291	0.988587	247.288	217.225	677.836
427	147970	2.33438	197.187	78.5179	332.861	147637	0.988706	247.448	217.026	678.616
428	148317	2.3362	197.341	78.5791	333.641	147983	0.988824	247.608	216.827	679.395
429	148663	2.33802	197.494	78.6403	334.42	148329	0.988941	247.768	216.63	680.175
430	149010	2.33983	197.648	78.7014	335.2	148675	0.989056	247.927	216.433	680.955
431	149356	2.34164	197.801	78.7623	335.979	149020	0.989171	248.086	216.236	681.734
432	149703	2.34345	197.954	78.8232	336.759	149366	0.989284	248.244	216.04	682.514
433	150049	2.34526	198.106	78.884	337.538	149712	0.989396	248.403	215.845	683.293
434	150396	2.34706	198.259	78.9446	338.318	150058	0.989507	248.561	215.651	684.073
435	150742	2.34887	198.411	79.0052	339.098	150403	0.989616	248.719	215.457	684.852
436	151089	2.35066	198.563	79.0657	339.877	150749	0.989725	248.876	215.264	685.632
437	151435	2.35246	198.715	79.1261	340.657	151095	0.989832	249.033	215.071	686.411
438	151782	2.35425	198.866	79.1864	341.436	151441	0.989938	249.19	214.879	687.191
439	152129	2.35604	199.017	79.2466	342.216	151786	0.990043	249.347	214.688	687.97
440	152475	2.35783	199.168	79.3068	342.995	152132	0.990147	249.503	214.497	688.75
441	152822	2.35962	199.319	79.3668	343.775	152478	0.99025	249.659	214.307	689.529
442	153168	2.3614	199.47	79.4268	344.554	152824	0.990352	249.815	214.117	690.309
443	153515	2.36318	199.62	79.4866	345.334	153169	0.990453	249.97	213.928	691.088
444	153861	2.36495	199.77	79.5464	346.113	153515	0.990552	250.125	213.74	691.868
445	154208	2.36673	199.92	79.606	346.893	153861	0.990651	250.28	213.552	692.648
446	154554	2.3685	200.069	79.6656	347.672	154207	0.990749	250.435	213.365	693.427
447	154901	2.37027	200.219	79.7251	348.452	154552	0.990845	250.589	213.179	694.207
448	155247	2.37203	200.368	79.7845	349.231	154898	0.990941	250.743	212.993	694.986
449	155594	2.3738	200.517	79.8439	350.011	155244	0.991036	250.897	212.807	695.766
450	155940	2.37556	200.666	79.9031	350.791	155590	0.991129	251.05	212.623	696.545
451	156287	2.37732	200.814	79.9622	351.57	155935	0.991222	251.204	212.439	697.325
452	156633	2.37907	200.963	80.0213	352.35	156281	0.991314	251.357	212.255	698.104
453	156980	2.38083	201.111	80.0803	353.129	156627	0.991404	251.509	212.072	698.884
454	157327	2.38258	201.259	80.1391	353.909	156973	0.991494	251.662	211.89	699.663
455	157673	2.38433	201.406	80.1979	354.688	157318	0.991583	251.814	211.708	700.443
456	158020	2.38607	201.554	80.2566	355.468	157664	0.991671	251.966	211.527	701.222
457	158366	2.38781	201.701	80.3153	356.247	158010	0.991758	252.117	211.346	702.002
458	158713	2.38955	201.848	80.3738	357.027	158356	0.991844	252.269	211.166	702.781
459	159059	2.39129	201.995	80.4323	357.806	158701	0.991929	252.42	210.987	703.561
460	159406	2.39303	202.141	80.4906	358.586	159047	0.992013	252.571	210.808	704.341
461	159752	2.39476	202.288	80.5489	359.365	159393	0.992097	252.721	210.629	705.12
462	160099	2.39649	202.434	80.6071	360.145	159739	0.992179	252.872	210.452	705.9
463	160445	2.39822	202.58	80.6652	360.924	160084	0.992261	253.022	210.274	706.679
464	160792	2.39994	202.726	80.7233	361.704	160430	0.992342	253.172	210.098	707.459
465	161138	2.40167	202.871	80.7812	362.484	160776	0.992422	253.321	209.922	708.238
466	161485	2.40339	203.016	80.8391	363.263	161122	0.992501	253.471	209.746	709.018
467	161831	2.4051	203.162	80.8969	364.043	161467	0.992579	253.62	209.571	709.797
468	162178	2.40682	203.306	80.9546	364.822	161813	0.992657	253.769	209.397	710.577
469	162525	2.40853	203.451	81.0122	365.602	162159	0.992734	253.917	209.223	711.356
470	162871	2.41024	203.596	81.0697	366.381	162505	0.99281	254.066	209.049	712.136
471	163218	2.41195	203.74	81.1272	367.161	162850	0.992885	254.214	208.876	712.915
472	163564	2.41366	203.884	81.1845	367.94	163196	0.992959	254.362	208.704	713.695
473	163911	2.41536	204.028	81.2418	368.72	163542	0.993033	254.509	208.532	714.475
474	164257	2.41706	204.172	81.2991	369.499	163888	0.993105	254.657	208.361	715.254
475	164604	2.41876	204.315	81.3562	370.279	164233	0.993177	254.804	208.19	716.034
476	164950	2.42046	204.458	81.4132	371.058	164579	0.993249	254.951	208.02	716.813
477	165297	2.42215	204.601	81.4702	371.838	164925	0.993319	255.097	207.851	717.593
478	165643	2.42384	204.744	81.5271	372.617	165271	0.993389	255.244	207.682	718.372
479	165990	2.42553	204.887	81.5839	373.397	165616	0.993458	255.39	207.513	719.152
480	166336	2.42722	205.029	81.6406	374.177	165962	0.993526	255.536	207.345	719.931
481	166683	2.4289	205.172	81.6973	374.956	166308	0.993594	255.682	207.177	720.711
482	167029	2.43058	205.314	81.7539	375.736	166654	0.993661	255.827	207.01	721.49
483	167376	2.43226	205.456	81.8104	376.515	167000	0.993727	255.972	206.844	722.27
484	167723	2.43394	205.597	81.8668	377.295	167345	0.993793	256.117	206.678	723.049
485	168069	2.43562	205.739	81.9231	378.074	167691	0.993857	256.262	206.512	723.829
486	168416	2.43729	205.88	81.9794	378.854	168037	0.993922	256.407	206.347	724.608
487	168762	2.43896	206.021	82.0356	379.633	168383	0.993985	256.551	206.183	725.388
488	169109	2.44063	206.162	82.0917	380.413	168728	0.994048	256.695	206.019	726.168
489	169455	2.44229	206.303	82.1477	381.192	169074	0.99411	256.839	205.855	726.947
490	169802	2.44396	206.443	82.2037	381.972	169420	0.994172	256.983	205.692	727.727
491	170148	2.44562	206.584	82.2596	382.751	169766	0.994232	257.126	205.53	728.506
492	170495	2.44728	206.724	82.3154	383.531	170111	0.994293	257.269	205.368	729.286
493	170841	2.44894	206.864	82.3711	384.311	170457	0.994352	257.412	205.206	730.065
494	171188	2.45059	207.004	82.4268	385.09	170803	0.994411	257.555	205.045	730.845
495	171534	2.45224	207.143	82.4824	385.87	171149	0.99447	257.698	204.884	731.624
496	171881	2.45389	207.283	82.5379	386.649	171494	0.994527	257.84	204.724	732.404
497	172228	2.45554	207.422	82.5933	387.429	171840	0.994585	257.982	204.565	733.183
498	172574	2.45719	207.561	82.6487	388.208	172186	0.994641	258.124	204.406	733.963
499	172921	2.45883	207.7	82.7039	388.988	172532	0.994697	258.266	204.247	734.742
500	173267	2.46047	207.838	82.7592	389.767	172877	0.994752	258.407	204.089	735.522
501	173614	2.46211	207.977	82.8143	390.547	173223	0.994807	258.548	203.931	736.301
502	173960	2.46375	208.115	82.8694	391.326	173569	0.994862	258.689	203.774	737.081
503	174307	2.46538	208.253	82.9243	392.106	173915	0.994915	258.83	203.617	737.861
504	174653	2.46702	208.391	82.9793	392.885	174260	0.994968	258.971	203.461	738.64
505	175000	2.46865	208.529	83.0341	393.665	174606	0.995021	259.111	203.305	739.42
506	175346	2.47027	208.666	83.0889	394.444	174952	0.995073	259.251	203.149	740.199
507	175693	2.4719	208.804	83.1436	395.224	175298	0.995124	259.391	202.994	740.979
508	176039	2.47352	208.941	83.1982	396.004	175643	0.995175	259.531	202.84	741.758
509	176386	2.47515	209.078	83.2528	396.783	175989	0.995226	259.671	202.686	742.538
510	176732	2.47677	209.215	83.3072	397.563	176335	0.995276	259.81	202.532	743.317
511	177079	2.47838	209.352	83.3617	398.342	176681	0.995325	259.949	202.379	744.097
512	177426	2.48	209.488	83.416	399.122	177026	0.995374	260.088	202.227	744.876
513	177772	2.48161	209.624	83.4703	399.901	177372	0.995422	260.227	202.074	745.656
514	178119	2.48322	209.76	83.5245	400.681	177718	0.99547	260.366	201.923	746.435
515	178465	2.48483	209.896	83.5786	401.46	178064	0.995517	260.504	201.771	747.215
516	178812	2.48644	210.032	83.6327	402.24	178409	0.995564	260.642	201.62	747.994
517	179158	2.48805	210.168	83.6867	403.019	178755	0.99561	260.78	201.47	748.774
518	179505	2.48965	210.303	83.7406	403.799	179101	0.995656	260.918	201.32	749.554
519	179851	2.49125	210.438	83.7944	404.578	179447	0.995702	261.055	201.17	750.333
520	180198	2.49285	210.573	83.8482	405.358	179792	0.995746	261.193	201.021	751.113
521	180544	2.49445	210.708	83.9019	406.137	180138	0.995791	261.33	200.872	751.892
522	180891	2.49604	210.843	83.9556	406.917	180484	0.995835	261.467	200.724	752.672
523	181237	2.49763	210.978	84.0092	407.697	180830	0.995878	261.604	200.576	753.451
524	181584	2.49923	211.112	84.0627	408.476	181175	0.995921	261.74	200.429	754.231
525	181930	2.50081	211.246	84.1161	409.256	181521	0.995964	261.877	200.282	755.01
526	182277	2.5024	211.38	84.1695	410.035	181867	0.996006	262.013	200.135	755.79
527	182624	2.50399	211.514	84.2228	410.815	182213	0.996048	262.149	199.989	756.569
528	182970	2.50557	211.648	84.276	411.594	182558	0.996089	262.284	199.843	757.349
529	183317	2.50715	211.781	84.3292	412.374	182904	0.99613	262.42	199.698	758.128
530	183663	2.50873	211.915	84.3823	413.153	183250	0.99617	262.556	199.553	758.908
531	184010	2.51031	212.048	84.4353	413.933	183596	0.99621	262.691	199.408	759.688
532	184356	2.51188	212.181	84.4883	414.712	183941	0.99625	262.826	199.264	760.467
533	184703	2.51345	212.314	84.5412	415.492	184287	0.996289	262.961	199.12	761.247
534	185049	2.51502	212.447	84.594	416.271	184633	0.996328	263.095	198.977	762.026
535	185396	2.51659	212.579	84.6468	417.051	184979	0.996366	263.23	198.834	762.806
536	185742	2.51816	212.711	84.6995	417.83	185325	0.996404	263.364	198.692	763.585
537	186089	2.51972	212.844	84.7522	418.61	185670	0.996442	263.498	198.55	764.365
538	186435	2.52129	212.976	84.8047	419.39	186016	0.996479	263.632	198.408	765.144
539	186782	2.52285	213.108	84.8573	420.169	186362	0.996516	263.766	198.267	765.924
540	187128	2.52441	213.239	84.9097	420.949	186708	0.996552	263.899	198.126	766.703
541	187475	2.52597	213.371	84.9621	421.728	187053	0.996588	264.033	197.985	767.483
542	187822	2.52752	213.502	85.0144	422.508	187399	0.996624	264.166	197.845	768.262
543	188168	2.52907	213.633	85.0666	423.287	187745	0.996659	264.299	197.705	769.042
544	188515	2.53063	213.764	85.1188	424.067	188091	0.996694	264.432	197.566	769.821
545	188861	2.53218	213.895	85.171	424.846	188436	0.996728	264.565	197.427	770.601
546	189208	2.53372	214.026	85.223	425.626	188782	0.996763	264.697	197.288	771.381
547	189554	2.53527	214.157	85.275	426.405	189128	0.996796	264.829	197.15	772.16
548	189901	2.53681	214.287	85.327	427.185	189474	0.99683	264.961	197.012	772.94
549	190247	2.53836	214.417	85.3788	427.964	189819	0.996863	265.093	196.875	773.719
550	190594	2.5399	214.547	85.4306	428.744	190165	0.996896	265.225	196.738	774.499
551	190940	2.54143	214.677	85.4824	429.524	190511	0.996928	265.357	196.601	775.278
552	191287	2.54297	214.807	85.5341	430.303	190857	0.99696	265.488	196.465	776.058
553	191633	2.54451	214.937	85.5857	431.083	191202	0.996992	265.619	196.329	776.837
554	191980	2.54604	215.066	85.6372	431.862	191548	0.997023	265.75	196.193	777.617
555	192326	2.54757	215.196	85.6887	432.642	191894	0.997055	265.881	196.058	778.396
556	192673	2.5491	215.325	85.7402	433.421	192240	0.997085	266.012	195.923	779.176
557	193020	2.55063	215.454	85.7915	434.201	192585	0.997116	266.143	195.789	779.955
558	193366	2.55215	215.583	85.8428	434.98	192931	0.997146	266.273	195.655	780.735
559	193713	2.55368	215.711	85.8941	435.76	193277	0.997176	266.403	195.521	781.514
560	194059	2.5552	215.84	85.9453	436.539	193623	0.997205	266.533	195.387	782.294
561	194406	2.55672	215.968	85.9964	437.319	193968	0.997234	266.663	195.254	783.074
562	194752	2.55824	216.097	86.0475	438.098	194314	0.997263	266.793	195.122	783.853
563	195099	2.55975	216.225	86.0985	438.878	194660	0.997292	266.923	194.989	784.633
564	195445	2.56127	216.353	86.1494	439.657	195006	0.99732	267.052	194.857	785.412
565	195792	2.56278	216.48	86.2003	440.437	195351	0.997348	267.181	194.726	786.192
566	196138	2.56429	216.608	86.2511	441.217	195697	0.997376	267.31	194.594	786.971
567	196485	2.5658	216.736	86.3019	441.996	196043	0.997403	267.439	194.464	787.751
568	196831	2.56731	216.863	86.3526	442.776	196389	0.99743	267.568	194.333	788.53
569	197178	2.56881	216.99	86.4033	443.555	196734	0.997457	267.696	194.203	789.31
570	197525	2.57032	217.117	86.4538	444.335	197080	0.997484	267.825	194.073	790.089
571	197871	2.57182	217.244	86.5044	445.114	197426	0.99751	267.953	193.943	790.869
572	198218	2.57332	217.371	86.5548	445.894	197772	0.997536	268.081	193.814	791.648
573	198564	2.57482	217.497	86.6053	446.673	198117	0.997562	268.209	193.685	792.428
574	198911	2.57632	217.624	86.6556	447.453	198463	0.997587	268.337	193.557	793.207
575	199257	2.57781	217.75	86.7059	448.232	198809	0.997612	268.464	193.429	793.987
576	199604	2.5793	217.876	86.7561	449.012	199155	0.997637	268.592	193.301	794.767
577	199950	2.5808	218.002	86.8063	449.791	199500	0.997662	268.719	193.173	795.546
578	200297	2.58229	218.128	86.8564	450.571	199846	0.997687	268.846	193.046	796.326
579	200643	2.58377	218.254	86.9065	451.35	200192	0.997711	268.973	192.919	797.105
580	200990	2.58526	218.379	86.9565	452.13	200538	0.997735	269.1	192.793	797.885
581	201336	2.58675	218.505	87.0064	452.91	200883	0.997758	269.226	192.666	798.664
582	201683	2.58823	218.63	87.0563	453.689	201229	0.997782	269.353	192.541	799.444
583	202029	2.58971	218.755	87.1062	454.469	201575	0.997805	269.479	192.415	800.223
584	202376	2.59119	218.88	87.1559	455.248	201921	0.997828	269.605	192.29	801.003
585	202723	2.59267	219.005	87.2057	456.028	202266	0.99785	269.731	192.165	801.782
586	203069	2.59414	219.13	87.2553	456.807	202612	0.997873	269.857	192.04	802.562
587	203416	2.59562	219.255	87.3049	457.587	202958	0.997895	269.983	191.916	803.341
588	203762	2.59709	219.379	87.3545	458.366	203304	0.997917	270.109	191.792	804.121
589	204109	2.59856	219.503	87.404	459.146	203650	0.997939	270.234	191.669	804.901
590	204455	2.60003	219.627	87.4534	459.925	203995	0.99796	270.359	191.545	805.68
591	204802	2.6015	219.751	87.5028	460.705	204341	0.997982	270.484	191.422	806.46
592	205148	2.60297	219.875	87.5521	461.484	204687	0.998003	270.609	191.3	807.239
593	205495	2.60443	219.999	87.6014	462.264	205033	0.998024	270.734	191.177	808.019
594	205841	2.6059	220.123	87.6506	463.043	205378	0.998044	270.859	191.055	808.798
595	206188	2.60736	220.246	87.6998	463.823	205724	0.998065	270.983	190.933	809.578
596	206534	2.60882	220.369	87.7489	464.603	206070	0.998085	271.108	190.812	810.357
597	206881	2.61028	220.493	87.7979	465.382	206416	0.998105	271.232	190.691	811.137
598	207227	2.61173	220.616	87.8469	466.162	206761	0.998125	271.356	190.57	811.916
599	207574	2.61319	220.739	87.8958	466.941	207107	0.998144	271.48	190.449	812.696
600	207921	2.61464	220.861	87.9447	467.721	207453	0.998164	271.603	190.329	813.475
601	208267	2.61609	220.984	87.9936	468.5	207799	0.998183	271.727	190.209	814.255
602	208614	2.61754	221.106	88.0423	469.28	208144	0.998202	271.85	190.09	815.034
603	208960	2.61899	221.229	88.0911	470.059	208490	0.998221	271.974	189.97	815.814
604	209307	2.62044	221.351	88.1397	470.839	208836	0.998239	272.097	189.851	816.594
605	209653	2.62188	221.473	88.1883	471.618	209182	0.998258	272.22	189.733	817.373
606	210000	2.62333	221.595	88.2369	472.398	209527	0.998276	272.343	189.614	818.153
607	210346	2.62477	221.717	88.2854	473.177	209873	0.998294	272.466	189.496	818.932
608	210693	2.62621	221.839	88.3339	473.957	210219	0.998312	272.588	189.378	819.712
609	211039	2.62765	221.96	88.3823	474.737	210565	0.998329	272.711	189.261	820.491
610	211386	2.62909	222.082	88.4306	475.516	210910	0.998347	272.833	189.143	821.271
611	211732	2.63052	222.203	88.4789	476.296	211256	0.998364	272.955	189.026	822.05
612	212079	2.63196	222.324	88.5272	477.075	211602	0.998381	273.077	188.91	822.83
613	212425	2.63339	222.445	88.5753	477.855	211948	0.998398	273.199	188.793	823.609
614	212772	2.63482	222.566	88.6235	478.634	212293	0.998415	273.321	188.677	824.389
615	213119	2.63625	222.687	88.6716	479.414	212639	0.998431	273.442	188.561	825.168
616	213465	2.63768	222.807	88.7196	480.193	212985	0.998448	273.564	188.446	825.948
617	213812	2.63911	222.928	88.7676	480.973	213331	0.998464	273.685	188.33	826.727
618	214158	2.64053	223.048	88.8155	481.752	213676	0.99848	273.806	188.215	827.507
619	214505	2.64195	223.168	88.8634	482.532	214022	0.998496	273.927	188.101	828.287
620	214851	2.64338	223.289	88.9112	483.311	214368	0.998512	274.048	187.986	829.066
621	215198	2.6448	223.409	88.959	484.091	214714	0.998527	274.169	187.872	829.846
622	215544	2.64622	223.528	89.0067	484.87	215059	0.998542	274.29	187.758	830.625
623	215891	2.64763	223.648	89.0544	485.65	215405	0.998558	274.41	187.644	831.405
624	216237	2.64905	223.768	89.102	486.43	215751	0.998573	274.531	187.531	832.184
625	216584	2.65046	223.887	89.1496	487.209	216097	0.998588	274.651	187.418	832.964
626	216930	2.65188	224.006	89.1971	487.989	216442	0.998602	274.771	187.305	833.743
627	217277	2.65329	224.126	89.2446	488.768	216788	0.998617	274.891	187.193	834.523
628	217623	2.6547	224.245	89.292	489.548	217134	0.998631	275.011	187.08	835.302
629	217970	2.65611	224.364	89.3394	490.327	217480	0.998646	275.13	186.968	836.082
630	218317	2.65751	224.483	89.3867	491.107	217825	0.99866	275.25	186.857	836.861
631	218663	2.65892	224.601	89.434	491.886	218171	0.998674	275.369	186.745	837.641
632	219010	2.66032	224.72	89.4812	492.666	218517	0.998688	275.489	186.634	838.42
633	219356	2.66172	224.838	89.5284	493.445	218863	0.998701	275.608	186.523	839.2
634	219703	2.66312	224.957	89.5755	494.225	219208	0.998715	275.727	186.412	839.98
635	220049	2.66452	225.075	89.6225	495.004	219554	0.998728	275.846	186.302	840.759
636	220396	2.66592	225.193	89.6696	495.784	219900	0.998742	275.965	186.192	841.539
637	220742	2.66732	225.311	89.7165	496.563	220246	0.998755	276.083	186.082	842.318
638	221089	2.66871	225.429	89.7635	497.343	220591	0.998768	276.202	185.972	843.098
639	221435	2.67011	225.547	89.8103	498.123	220937	0.998781	276.32	185.863	843.877
640	221782	2.6715	225.664	89.8572	498.902	221283	0.998793	276.438	185.754	844.657
641	222128	2.67289	225.782	89.9039	499.682	221629	0.998806	276.556	185.645	845.436
642	222475	2.67428	225.899	89.9507	500.461	221975	0.998819	276.674	185.536	846.216
643	222822	2.67567	226.016	89.9973	501.241	222320	0.998831	276.792	185.428	846.995
644	223168	2.67705	226.133	90.044	502.02	222666	0.998843	276.91	185.32	847.775
645	223515	2.67844	226.25	90.0906	502.8	223012	0.998855	277.028	185.212	848.554
646	223861	2.67982	226.367	90.1371	503.579	223358	0.998867	277.145	185.104	849.334
647	224208	2.6812	226.484	90.1836	504.359	223703	0.998879	277.262	184.997	850.114
648	224554	2.68258	226.6	90.23	505.138	224049	0.998891	277.38	184.89	850.893
649	224901	2.68396	226.717	90.2764	505.918	224395	0.998902	277.497	184.783	851.673
650	225247	2.68534	226.833	90.3228	506.697	224741	0.998914	277.614	184.676	852.452
651	225594	2.68672	226.95	90.369	507.477	225086	0.998925	277.73	184.57	853.232
652	225940	2.68809	227.066	90.4153	508.256	225432	0.998936	277.847	184.464	854.011
653	226287	2.68947	227.182	90.4615	509.036	225778	0.998947	277.964	184.358	854.791
654	226633	2.69084	227.298	90.5077	509.816	226124	0.998958	278.08	184.252	855.57
655	226980	2.69221	227.414	90.5538	510.595	226469	0.998969	278.197	184.147	856.35
656	227326	2.69358	227.529	90.5998	511.375	226815	0.99898	278.313	184.041	857.129
657	227673	2.69495	227.645	90.6458	512.154	227161	0.998991	278.429	183.936	857.909
658	228020	2.69631	227.76	90.6918	512.934	227507	0.999001	278.545	183.832	858.688
659	228366	2.69768	227.876	90.7377	513.713	227852	0.999012	278.661	183.727	859.468
660	228713	2.69904	227.991	90.7836	514.493	228198	0.999022	278.776	183.623	860.247
661	229059	2.7004	228.106	90.8294	515.272	228544	0.999032	278.892	183.519	861.027
662	229406	2.70177	228.221	90.8752	516.052	228890	0.999042	279.008	183.415	861.807
663	229752	2.70313	228.336	90.9209	516.831	229235	0.999052	279.123	183.312	862.586
664	230099	2.70448	228.45	90.9666	517.611	229581	0.999062	279.238	183.208	863.366
665	230445	2.70584	228.565	91.0123	518.39	229927	0.999072	279.353	183.105	864.145
666	230792	2.7072	228.68	91.0579	519.17	230273	0.999082	279.468	183.002	864.925
667	231138	2.70855	228.794	91.1034	519.95	230618	0.999091	279.583	182.9	865.704
668	231485	2.7099	228.908	91.1489	520.729	230964	0.999101	279.698	182.797	866.484
669	231831	2.71126	229.022	91.1944	521.509	231310	0.99911	279.813	182.695	867.263
670	232178	2.71261	229.136	91.2398	522.288	231656	0.999119	279.927	182.593	868.043
671	232524	2.71395	229.25	91.2852	523.068	232001	0.999129	280.042	182.491	868.822
672	232871	2.7153	229.364	91.3305	523.847	232347	0.999138	280.156	182.39	869.602
673	233218	2.71665	229.478	91.3758	524.627	232693	0.999147	280.27	182.289	870.381
674	233564	2.71799	229.591	91.421	525.406	233039	0.999156	280.384	182.188	871.161
675	233911	2.71934	229.705	91.4662	526.186	233384	0.999165	280.498	182.087	871.94
676	234257	2.72068	229.818	91.5113	526.965	233730	0.999173	280.612	181.986	872.72
677	234604	2.72202	229.932	91.5564	527.745	234076	0.999182	280.726	181.886	873.5
678	234950	2.72336	230.045	91.6015	528.524	234422	0.99919	280.839	181.786	874.279
679	235297	2.7247	230.158	91.6465	529.304	234767	0.999199	280.953	181.686	875.059
680	235643	2.72603	230.271	91.6915	530.083	235113	0.999207	281.066	181.586	875.838
681	235990	2.72737	230.384	91.7364	530.863	235459	0.999216	281.179	181.486	876.618
682	236336	2.7287	230.496	91.7813	531.643	235805	0.999224	281.292	181.387	877.397
683	236683	2.73004	230.609	91.8261	532.422	236150	0.999232	281.405	181.288	878.177
684	237029	2.73137	230.721	91.8709	533.202	236496	0.99924	281.518	181.189	878.956
685	237376	2.7327	230.834	91.9157	533.981	236842	0.999248	281.631	181.09	879.736
686	237722	2.73403	230.946	91.9604	534.761	237188	0.999256	281.744	180.992	880.515
687	238069	2.73536	231.058	92.005	535.54	237533	0.999263	281.856	180.894	881.295
688	238416	2.73668	231.17	92.0497	536.32	237879	0.999271	281.969	180.796	882.074
689	238762	2.73801	231.282	92.0942	537.099	238225	0.999279	282.081	180.698	882.854
690	239109	2.73933	231.394	92.1388	537.879	238571	0.999286	282.193	180.6	883.633
691	239455	2.74066	231.506	92.1833	538.658	238916	0.999294	282.305	180.503	884.413
692	239802	2.74198	231.617	92.2277	539.438	239262	0.999301	282.417	180.406	885.193
693	240148	2.7433	231.729	92.2721	540.217	239608	0.999308	282.529	180.309	885.972
694	240495	2.74462	231.84	92.3165	540.997	239954	0.999316	282.641	180.212	886.752
695	240841	2.74593	231.952	92.3608	541.776	240300	0.999323	282.753	180.115	887.531
696	241188	2.74725	232.063	92.4051	542.556	240645	0.99933	282.864	180.019	888.311
697	241534	2.74856	232.174	92.4493	543.336	240991	0.999337	282.976	179.923	889.09
698	241881	2.74988	232.285	92.4935	544.115	241337	0.999344	283.087	179.827	889.87
699	242227	2.75119	232.396	92.5376	544.895	241683	0.999351	283.198	179.731	890.649
700	242574	2.7525	232.507	92.5818	545.674	242028	0.999357	283.309	179.636	891.429
701	242920	2.75381	232.617	92.6258	546.454	242374	0.999364	283.42	179.54	892.208
702	243267	2.75512	232.728	92.6698	547.233	242720	0.999371	283.531	179.445	892.988
703	243614	2.75643	232.838	92.7138	548.013	243066	0.999377	283.642	179.35	893.767
704	243960	2.75774	232.949	92.7578	548.792	243411	0.999384	283.753	179.255	894.547
705	244307	2.75904	233.059	92.8017	549.572	243757	0.99939	283.863	179.161	895.327
706	244653	2.76034	233.169	92.8455	550.351	244103	0.999397	283.974	179.066	896.106
707	245000	2.76165	233.279	92.8893	551.131	244449	0.999403	284.084	178.972	896.886
708	245346	2.76295	233.389	92.9331	551.91	244794	0.999409	284.194	178.878	897.665
709	245693	2.76425	233.499	92.9768	552.69	245140	0.999415	284.305	178.785	898.445
710	246039	2.76555	233.608	93.0205	553.469	245486	0.999421	284.415	178.691	899.224
711	246386	2.76685	233.718	93.0642	554.249	245832	0.999428	284.524	178.598	900.004
712	246732	2.76814	233.828	93.1078	555.029	246177	0.999433	284.634	178.504	900.783
713	247079	2.76944	233.937	93.1514	555.808	246523	0.999439	284.744	178.411	901.563
714	247425	2.77073	234.046	93.1949	556.588	246869	0.999445	284.854	178.318	902.342
715	247772	2.77202	234.156	93.2384	557.367	247215	0.999451	284.963	178.226	903.122
716	248119	2.77332	234.265	93.2818	558.147	247560	0.999457	285.073	178.133	903.901
717	248465	2.77461	234.374	93.3252	558.926	247906	0.999462	285.182	178.041	904.681
718	248812	2.7759	234.483	93.3686	559.706	248252	0.999468	285.291	177.949	905.46
719	249158	2.77718	234.591	93.4119	560.485	248598	0.999474	285.4	177.857	906.24
720	249505	2.77847	234.7	93.4552	561.265	248943	0.999479	285.509	177.766	907.02
721	249851	2.77976	234.809	93.4985	562.044	249289	0.999485	285.618	177.674	907.799
722	250198	2.78104	234.917	93.5417	562.824	249635	0.99949	285.727	177.583	908.579
723	250544	2.78232	235.026	93.5848	563.603	249981	0.999495	285.835	177.492	909.358
724	250891	2.78361	235.134	93.628	564.383	250326	0.999501	285.944	177.401	910.138
725	251237	2.78489	235.242	93.671	565.163	250672	0.999506	286.053	177.31	910.917
726	251584	2.78617	235.35	93.7141	565.942	251018	0.999511	286.161	177.219	911.697
727	251930	2.78745	235.458	93.7571	566.722	251364	0.999516	286.269	177.129	912.476
728	252277	2.78872	235.566	93.8001	567.501	251709	0.999521	286.377	177.039	913.256
729	252623	2.79	235.674	93.843	568.281	252055	0.999526	286.485	176.949	914.035
730	252970	2.79128	235.782	93.8859	569.06	252401	0.999531	286.593	176.859	914.815
731	253317	2.79255	235.889	93.9287	569.84	252747	0.999536	286.701	176.769	915.594
732	253663	2.79382	235.997	93.9716	570.619	253092	0.999541	286.809	176.68	916.374
733	254010	2.79509	236.104	94.0143	571.399	253438	0.999546	286.917	176.59	917.153
734	254356	2.79636	236.212	94.0571	572.178	253784	0.99955	287.024	176.501	917.933
735	254703	2.79763	236.319	94.0998	572.958	254130	0.999555	287.132	176.412	918.713
736	255049	2.7989	236.426	94.1424	573.737	254475	0.99956	287.239	176.323	919.492
737	255396	2.80017	236.533	94.185	574.517	254821	0.999564	287.346	176.235	920.272
738	255742	2.80143	236.64	94.2276	575.296	255167	0.999569	287.453	176.146	921.051
739	256089	2.8027	236.747	94.2701	576.076	255513	0.999573	287.561	176.058	921.831
740	256435	2.80396	236.853	94.3126	576.856	255858	0.999578	287.667	175.97	922.61
741	256782	2.80523	236.96	94.3551	577.635	256204	0.999582	287.774	175.882	923.39
742	257128	2.80649	237.067	94.3975	578.415	256550	0.999587	287.881	175.794	924.169
743	257475	2.80775	237.173	94.4399	579.194	256896	0.999591	287.988	175.707	924.949
744	257821	2.80901	237.279	94.4823	579.974	257241	0.999595	288.094	175.619	925.728
745	258168	2.81026	237.386	94.5246	580.753	257587	0.999599	288.201	175.532	926.508
746	258515	2.81152	237.492	94.5669	581.533	257933	0.999604	288.307	175.445	927.287
747	258861	2.81278	237.598	94.6091	582.312	258279	0.999608	288.413	175.358	928.067
748	259208	2.81403	237.704	94.6513	583.092	258625	0.999612	288.52	175.272	928.846
749	259554	2.81528	237.81	94.6935	583.871	258970	0.999616	288.626	175.185	929.626
750	259901	2.81654	237.916	94.7356	584.651	259316	0.99962	288.732	175.099	930.406
751	260247	2.81779	238.021	94.7777	585.43	259662	0.999624	288.838	175.012	931.185
752	260594	2.81904	238.127	94.8197	586.21	260008	0.999628	288.943	174.926	931.965
753	260940	2.82029	238.232	94.8617	586.989	260353	0.999632	289.049	174.841	932.744
754	261287	2.82154	238.338	94.9037	587.769	260699	0.999636	289.155	174.755	933.524
755	261633	2.82278	238.443	94.9456	588.549	261045	0.999639	289.26	174.669	934.303
756	261980	2.82403	238.548	94.9875	589.328	261391	0.999643	289.366	174.584	935.083
757	262326	2.82527	238.653	95.0294	590.108	261736	0.999647	289.471	174.499	935.862
758	262673	2.82652	238.759	95.0712	590.887	262082	0.99965	289.576	174.414	936.642
759	263019	2.82776	238.863	95.113	591.667	262428	0.999654	289.681	174.329	937.421
760	263366	2.829	238.968	95.1548	592.446	262774	0.999658	289.786	174.244	938.201
761	263713	2.83024	239.073	95.1965	593.226	263119	0.999661	289.891	174.159	938.98
762	264059	2.83148	239.178	95.2382	594.005	263465	0.999665	289.996	174.075	939.76
763	264406	2.83272	239.282	95.2798	594.785	263811	0.999668	290.101	173.991	940.54
764	264752	2.83395	239.387	95.3214	595.564	264157	0.999672	290.206	173.907	941.319
765	265099	2.83519	239.491	95.363	596.344	264502	0.999675	290.31	173.823	942.099
766	265445	2.83642	239.596	95.4045	597.123	264848	0.999679	290.415	173.739	942.878
767	265792	2.83766	239.7	95.446	597.903	265194	0.999682	290.519	173.655	943.658
768	266138	2.83889	239.804	95.4875	598.682	265540	0.999685	290.623	173.572	944.437
769	266485	2.84012	239.908	95.5289	599.462	265885	0.999689	290.728	173.489	945.217
770	266831	2.84135	240.012	95.5703	600.242	266231	0.999692	290.832	173.405	945.996
771	267178	2.84258	240.116	95.6117	601.021	266577	0.999695	290.936	173.322	946.776
772	267524	2.84381	240.22	95.653	601.801	266923	0.999698	291.04	173.24	947.555
773	267871	2.84504	240.323	95.6943	602.58	267268	0.999701	291.143	173.157	948.335
774	268217	2.84627	240.427	95.7355	603.36	267614	0.999705	291.247	173.074	949.114
775	268564	2.84749	240.53	95.7767	604.139	267960	0.999708	291.351	172.992	949.894
776	268911	2.84871	240.634	95.8179	604.919	268306	0.999711	291.454	172.91	950.673
777	269257	2.84994	240.737	95.859	605.698	268651	0.999714	291.558	172.828	951.453
778	269604	2.85116	240.84	95.9001	606.478	268997	0.999717	291.661	172.746	952.233
779	269950	2.85238	240.943	95.9412	607.257	269343	0.99972	291.765	172.664	953.012
780	270297	2.8536	241.046	95.9822	608.037	269689	0.999723	291.868	172.582	953.792
781	270643	2.85482	241.149	96.0232	608.816	270034	0.999725	291.971	172.501	954.571
782	270990	2.85604	241.252	96.0642	609.596	270380	0.999728	292.074	172.42	955.351
783	271336	2.85725	241.355	96.1051	610.376	270726	0.999731	292.177	172.339	956.13
784	271683	2.85847	241.458	96.146	611.155	271072	0.999734	292.28	172.258	956.91
785	272029	2.85969	241.56	96.1869	611.935	271417	0.999737	292.382	172.177	957.689
786	272376	2.8609	241.663	96.2277	612.714	271763	0.99974	292.485	172.096	958.469
787	272722	2.86211	241.765	96.2685	613.494	272109	0.999742	292.588	172.015	959.248
788	273069	2.86332	241.868	96.3093	614.273	272455	0.999745	292.69	171.935	960.028
789	273416	2.86453	241.97	96.35	615.053	272800	0.999748	292.793	171.855	960.807
790	273762	2.86574	242.072	96.3907	615.832	273146	0.99975	292.895	171.775	961.587
791	274109	2.86695	242.174	96.4313	616.612	273492	0.999753	292.997	171.695	962.366
792	274455	2.86816	242.276	96.472	617.391	273838	0.999755	293.099	171.615	963.146
793	274802	2.86937	242.378	96.5125	618.171	274183	0.999758	293.201	171.535	963.926
794	275148	2.87057	242.48	96.5531	618.95	274529	0.999761	293.303	171.456	964.705
795	275495	2.87178	242.582	96.5936	619.73	274875	0.999763	293.405	171.376	965.485
796	275841	2.87298	242.683	96.6341	620.509	275221	0.999765	293.507	171.297	966.264
797	276188	2.87418	242.785	96.6745	621.289	275566	0.999768	293.609	171.218	967.044
798	276534	2.87538	242.887	96.715	622.069	275912	0.99977	293.71	171.139	967.823
799	276881	2.87659	242.988	96.7553	622.848	276258	0.999773	293.812	171.06	968.603
800	277227	2.87779	243.089	96.7957	623.628	276604	0.999775	293.913	170.981	969.382
801	277574	2.87898	243.191	96.836	624.407	276950	0.999777	294.015	170.903	970.162
802	277920	2.88018	243.292	96.8763	625.187	277295	0.99978	294.116	170.824	970.941
803	278267	2.88138	243.393	96.9165	625.966	277641	0.999782	294.217	170.746	971.721
804	278614	2.88257	243.494	96.9568	626.746	277987	0.999784	294.318	170.668	972.5
805	278960	2.88377	243.595	96.9969	627.525	278333	0.999787	294.419	170.59	973.28
806	279307	2.88496	243.696	97.0371	628.305	278678	0.999789	294.52	170.512	974.059
807	279653	2.88615	243.796	97.0772	629.084	279024	0.999791	294.621	170.435	974.839
808	280000	2.88735	243.897	97.1173	629.864	279370	0.999793	294.722	170.357	975.619
809	280346	2.88854	243.997	97.1573	630.643	279716	0.999795	294.823	170.28	976.398
810	280693	2.88973	244.098	97.1973	631.423	280061	0.999798	294.923	170.202	977.178
811	281039	2.89091	244.198	97.2373	632.202	280407	0.9998	295.024	170.125	977.957
812	281386	2.8921	244.299	97.2773	632.982	280753	0.999802	295.124	170.048	978.737
813	281732	2.89329	244.399	97.3172	633.762	281099	0.999804	295.224	169.971	979.516
814	282079	2.89448	244.499	97.3571	634.541	281444	0.999806	295.325	169.895	980.296
815	282425	2.89566	244.599	97.3969	635.321	281790	0.999808	295.425	169.818	981.075
816	282772	2.89684	244.699	97.4367	636.1	282136	0.99981	295.525	169.741	981.855
817	283118	2.89803	244.799	97.4765	636.88	282482	0.999812	295.625	169.665	982.634
818	283465	2.89921	244.899	97.5163	637.659	282827	0.999814	295.725	169.589	983.414
819	283812	2.90039	244.999	97.556	638.439	283173	0.999816	295.825	169.513	984.193
820	284158	2.90157	245.098	97.5957	639.218	283519	0.999818	295.925	169.437	984.973
821	284505	2.90275	245.198	97.6354	639.998	283865	0.99982	296.024	169.361	985.753
822	284851	2.90393	245.297	97.675	640.777	284210	0.999822	296.124	169.285	986.532
823	285198	2.9051	245.397	97.7146	641.557	284556	0.999823	296.223	169.21	987.312
824	285544	2.90628	245.496	97.7541	642.336	284902	0.999825	296.323	169.134	988.091
825	285891	2.90746	245.596	97.7937	643.116	285248	0.999827	296.422	169.059	988.871
826	286237	2.90863	245.695	97.8332	643.895	285593	0.999829	296.522	168.984	989.65
827	286584	2.9098	245.794	97.8726	644.675	285939	0.999831	296.621	168.909	990.43
828	286930	2.91097	245.893	97.9121	645.455	286285	0.999832	296.72	168.834	991.209
829	287277	2.91215	245.992	97.9515	646.234	286631	0.999834	296.819	168.759	991.989
830	287623	2.91332	246.091	97.9908	647.014	286976	0.999836	296.918	168.685	992.768
831	287970	2.91449	246.189	98.0302	647.793	287322	0.999838	297.017	168.61	993.548
832	288316	2.91566	246.288	98.0695	648.573	287668	0.999839	297.116	168.536	994.327
833	288663	2.91682	246.387	98.1087	649.352	288014	0.999841	297.214	168.462	995.107
834	289010	2.91799	246.485	98.148	650.132	288359	0.999843	297.313	168.388	995.886
835	289356	2.91916	246.584	98.1872	650.911	288705	0.999844	297.411	168.314	996.666
836	289703	2.92032	246.682	98.2264	651.691	289051	0.999846	297.51	168.24	997.446
837	290049	2.92148	246.781	98.2655	652.47	289397	0.999848	297.608	168.166	998.225
838	290396	2.92265	246.879	98.3046	653.25	289742	0.999849	297.707	168.092	999.005
839	290742	2.92381	246.977	98.3437	654.029	290088	0.999851	297.805	168.019	999.784
840	291089	2.92497	247.075	98.3828	654.809	290434	0.999852	297.903	167.945	1000.56
841	291435	2.92613	247.173	98.4218	655.589	290780	0.999854	298.001	167.872	1001.34
842	291782	2.92729	247.271	98.4608	656.368	291125	0.999855	298.099	167.799	1002.12
843	292128	2.92845	247.369	98.4998	657.148	291471	0.999857	298.197	167.726	1002.9
844	292475	2.92961	247.467	98.5387	657.927	291817	0.999858	298.295	167.653	1003.68
845	292821	2.93076	247.564	98.5776	658.707	292163	0.99986	298.393	167.581	1004.46
846	293168	2.93192	247.662	98.6165	659.486	292508	0.999861	298.49	167.508	1005.24
847	293514	2.93307	247.759	98.6553	660.266	292854	0.999863	298.588	167.435	1006.02
848	293861	2.93423	247.857	98.6941	661.045	293200	0.999864	298.686	167.363	1006.8
849	294208	2.93538	247.954	98.7329	661.825	293546	0.999866	298.783	167.291	1007.58
850	294554	2.93653	248.052	98.7717	662.604	293891	0.999867	298.88	167.219	1008.36
851	294901	2.93768	248.149	98.8104	663.384	294237	0.999868	298.978	167.147	1009.14
852	295247	2.93883	248.246	98.8491	664.163	294583	0.99987	299.075	167.075	1009.92
853	295594	2.93998	248.343	98.8877	664.943	294929	0.999871	299.172	167.003	1010.7
854	295940	2.94113	248.44	98.9264	665.722	295275	0.999872	299.269	166.931	1011.48
855	296287	2.94228	248.537	98.965	666.502	295620	0.999874	299.366	166.86	1012.26
856	296633	2.94342	248.634	99.0035	667.282	295966	0.999875	299.463	166.788	1013.04
857	296980	2.94457	248.731	99.0421	668.061	296312	0.999876	299.56	166.717	1013.82
858	297326	2.94572	248.827	99.0806	668.841	296658	0.999878	299.657	166.646	1014.6
859	297673	2.94686	248.924	99.119	669.62	297003	0.999879	299.753	166.575	1015.37
860	298019	2.948	249.021	99.1575	670.4	297349	0.99988	299.85	166.504	1016.15
861	298366	2.94914	249.117	99.1959	671.179	297695	0.999881	299.947	166.433	1016.93
862	298713	2.95029	249.214	99.2343	671.959	298041	0.999883	300.043	166.362	1017.71
863	299059	2.95143	249.31	99.2727	672.738	298386	0.999884	300.139	166.292	1018.49
864	299406	2.95257	249.406	99.311	673.518	298732	0.999885	300.236	166.221	1019.27
865	299752	2.9537	249.502	99.3493	674.297	299078	0.999886	300.332	166.151	1020.05
866	300099	2.95484	249.598	99.3876	675.077	299424	0.999888	300.428	166.081	1020.83
867	300445	2.95598	249.694	99.4258	675.856	299769	0.999889	300.524	166.011	1021.61
868	300792	2.95712	249.79	99.464	676.636	300115	0.99989	300.62	165.941	1022.39
869	301138	2.95825	249.886	99.5022	677.415	300461	0.999891	300.716	165.871	1023.17
870	301485	2.95938	249.982	99.5403	678.195	300807	0.999892	300.812	165.801	1023.95
871	301831	2.96052	250.078	99.5785	678.975	301152	0.999893	300.908	165.731	1024.73
872	302178	2.96165	250.174	99.6166	679.754	301498	0.999894	301.004	165.662	1025.51
873	302524	2.96278	250.269	99.6546	680.534	301844	0.999896	301.099	165.592	1026.29
874	302871	2.96391	250.365	99.6927	681.313	302190	0.999897	301.195	165.523	1027.07
875	303217	2.96504	250.46	99.7307	682.093	302535	0.999898	301.29	165.454	1027.85
876	303564	2.96617	250.555	99.7686	682.872	302881	0.999899	301.386	165.385	1028.63
877	303911	2.9673	250.651	99.8066	683.652	303227	0.9999	301.481	165.316	1029.41
878	304257	2.96843	250.746	99.8445	684.431	303573	0.999901	301.576	165.247	1030.19
879	304604	2.96955	250.841	99.8824	685.211	303918	0.999902	301.672	165.178	1030.97
880	304950	2.97068	250.936	99.9203	685.99	304264	0.999903	301.767	165.109	1031.75
881	305297	2.97181	251.031	99.9581	686.77	304610	0.999904	301.862	165.041	1032.52
882	305643	2.97293	251.126	99.9959	687.549	304956	0.999905	301.957	164.972	1033.3
883	305990	2.97405	251.221	100.034	688.329	305301	0.999906	302.052	164.904	1034.08
884	306336	2.97517	251.316	100.071	689.108	305647	0.999907	302.147	164.836	1034.86
885	306683	2.9763	251.411	100.109	689.888	305993	0.999908	302.241	164.768	1035.64
886	307029	2.97742	251.505	100.147	690.668	306339	0.999909	302.336	164.7	1036.42
887	307376	2.97854	251.6	100.185	691.447	306684	0.99991	302.431	164.632	1037.2
888	307722	2.97966	251.694	100.222	692.227	307030	0.999911	302.525	164.564	1037.98
889	308069	2.98077	251.789	100.26	693.006	307376	0.999912	302.62	164.496	1038.76
890	308415	2.98189	251.883	100.297	693.786	307722	0.999913	302.714	164.429	1039.54
891	308762	2.98301	251.977	100.335	694.565	308067	0.999914	302.809	164.361	1040.32
892	309109	2.98412	252.072	100.372	695.345	308413	0.999914	302.903	164.294	1041.1
893	309455	2.98524	252.166	100.41	696.124	308759	0.999915	302.997	164.227	1041.88
894	309802	2.98635	252.26	100.447	696.904	309105	0.999916	303.091	164.16	1042.66
895	310148	2.98746	252.354	100.485	697.683	309450	0.999917	303.185	164.092	1043.44
896	310495	2.98858	252.448	100.522	698.463	309796	0.999918	303.279	164.026	1044.22
897	310841	2.98969	252.542	100.56	699.242	310142	0.999919	303.373	163.959	1045
898	311188	2.9908	252.636	100.597	700.022	310488	0.99992	303.467	163.892	1045.78
899	311534	2.99191	252.729	100.634	700.802	310833	0.99992	303.561	163.825	1046.56
900	311881	2.99302	252.823	100.672	701.581	311179	0.999921	303.655	163.759	1047.34
901	312227	2.99413	252.917	100.709	702.361	311525	0.999922	303.748	163.693	1048.12
902	312574	2.99523	253.01	100.746	703.14	311871	0.999923	303.842	163.626	1048.89
903	312920	2.99634	253.104	100.783	703.92	312216	0.999924	303.935	163.56	1049.67
904	313267	2.99744	253.197	100.821	704.699	312562	0.999925	304.029	163.494	1050.45
905	313613	2.99855	253.29	100.858	705.479	312908	0.999925	304.122	163.428	1051.23
906	313960	2.99965	253.384	100.895	706.258	313254	0.999926	304.215	163.362	1052.01
907	314307	3.00076	253.477	100.932	707.038	313600	0.999927	304.309	163.296	1052.79
908	314653	3.00186	253.57	100.969	707.817	313945	0.999928	304.402	163.231	1053.57
909	315000	3.00296	253.663	101.006	708.597	314291	0.999928	304.495	163.165	1054.35
910	315346	3.00406	253.756	101.043	709.376	314637	0.999929	304.588	163.1	1055.13
911	315693	3.00516	253.849	101.08	710.156	314983	0.99993	304.681	163.034	1055.91
912	316039	3.00626	253.942	101.117	710.935	315328	0.999931	304.774	162.969	1056.69
913	316386	3.00736	254.035	101.154	711.715	315674	0.999931	304.867	162.904	1057.47
914	316732	3.00846	254.127	101.191	712.495	316020	0.999932	304.959	162.839	1058.25
915	317079	3.00955	254.22	101.228	713.274	316366	0.999933	305.052	162.774	1059.03
916	317425	3.01065	254.312	101.265	714.054	316711	0.999933	305.145	162.709	1059.81
917	317772	3.01174	254.405	101.301	714.833	317057	0.999934	305.237	162.644	1060.59
918	318118	3.01284	254.497	101.338	715.613	317403	0.999935	305.33	162.579	1061.37
919	318465	3.01393	254.59	101.375	716.392	317749	0.999936	305.422	162.515	1062.15
920	318811	3.01503	254.682	101.412	717.172	318094	0.999936	305.514	162.45	1062.93
921	319158	3.01612	254.774	101.449	717.951	318440	0.999937	305.607	162.386	1063.71
922	319505	3.01721	254.867	101.485	718.731	318786	0.999938	305.699	162.322	1064.49
923	319851	3.0183	254.959	101.522	719.51	319132	0.999938	305.791	162.258	1065.27
924	320198	3.01939	255.051	101.559	720.29	319477	0.999939	305.883	162.193	1066.04
925	320544	3.02048	255.143	101.595	721.069	319823	0.999939	305.975	162.129	1066.82
926	320891	3.02157	255.235	101.632	721.849	320169	0.99994	306.067	162.066	1067.6
927	321237	3.02265	255.326	101.668	722.628	320515	0.999941	306.159	162.002	1068.38
928	321584	3.02374	255.418	101.705	723.408	320860	0.999941	306.251	161.938	1069.16
929	321930	3.02483	255.51	101.741	724.188	321206	0.999942	306.342	161.875	1069.94
930	322277	3.02591	255.602	101.778	724.967	321552	0.999943	306.434	161.811	1070.72
931	322623	3.02699	255.693	101.814	725.747	321898	0.999943	306.526	161.748	1071.5
932	322970	3.02808	255.785	101.851	726.526	322243	0.999944	306.617	161.684	1072.28
933	323316	3.02916	255.876	101.887	727.306	322589	0.999944	306.709	161.621	1073.06
934	323663	3.03024	255.967	101.924	728.085	322935	0.999945	306.8	161.558	1073.84
935	324009	3.03132	256.059	101.96	728.865	323281	0.999946	306.892	161.495	1074.62
936	324356	3.0324	256.15	101.996	729.644	323626	0.999946	306.983	161.432	1075.4
937	324703	3.03348	256.241	102.033	730.424	323972	0.999947	307.074	161.369	1076.18
938	325049	3.03456	256.332	102.069	731.203	324318	0.999947	307.165	161.307	1076.96
939	325396	3.03564	256.423	102.105	731.983	324664	0.999948	307.256	161.244	1077.74
940	325742	3.03672	256.514	102.141	732.762	325009	0.999948	307.347	161.181	1078.52
941	326089	3.03779	256.605	102.178	733.542	325355	0.999949	307.438	161.119	1079.3
942	326435	3.03887	256.696	102.214	734.321	325701	0.999949	307.529	161.057	1080.08
943	326782	3.03994	256.787	102.25	735.101	326047	0.99995	307.62	160.994	1080.86
944	327128	3.04102	256.878	102.286	735.881	326392	0.99995	307.711	160.932	1081.64
945	327475	3.04209	256.968	102.322	736.66	326738	0.999951	307.801	160.87	1082.41
946	327821	3.04316	257.059	102.358	737.44	327084	0.999951	307.892	160.808	1083.19
947	328168	3.04424	257.15	102.394	738.219	327430	0.999952	307.983	160.746	1083.97
948	328514	3.04531	257.24	102.43	738.999	327775	0.999952	308.073	160.684	1084.75
949	328861	3.04638	257.33	102.466	739.778	328121	0.999953	308.164	160.623	1085.53
950	329208	3.04745	257.421	102.502	740.558	328467	0.999953	308.254	160.561	1086.31
951	329554	3.04852	257.511	102.538	741.337	328813	0.999954	308.344	160.5	1087.09
952	329901	3.04958	257.601	102.574	742.117	329158	0.999954	308.435	160.438	1087.87
953	330247	3.05065	257.692	102.61	742.896	329504	0.999955	308.525	160.377	1088.65
954	330594	3.05172	257.782	102.646	743.676	329850	0.999955	308.615	160.315	1089.43
955	330940	3.05278	257.872	102.682	744.455	330196	0.999956	308.705	160.254	1090.21
956	331287	3.05385	257.962	102.718	745.235	330541	0.999956	308.795	160.193	1090.99
957	331633	3.05491	258.052	102.754	746.015	330887	0.999957	308.885	160.132	1091.77
958	331980	3.05598	258.141	102.789	746.794	331233	0.999957	308.975	160.071	1092.55
959	332326	3.05704	258.231	102.825	747.574	331579	0.999958	309.065	160.011	1093.33
960	332673	3.0581	258.321	102.861	748.353	331925	0.999958	309.154	159.95	1094.11
961	333019	3.05916	258.411	102.896	749.133	332270	0.999959	309.244	159.889	1094.89
962	333366	3.06023	258.5	102.932	749.912	332616	0.999959	309.334	159.829	1095.67
963	333712	3.06129	258.59	102.968	750.692	332962	0.999959	309.423	159.768	1096.45
964	334059	3.06234	258.679	103.003	751.471	333308	0.99996	309.513	159.708	1097.23
965	334406	3.0634	258.769	103.039	752.251	333653	0.99996	309.602	159.648	1098.01
966	334752	3.06446	258.858	103.075	753.03	333999	0.999961	309.691	159.587	1098.79
967	335099	3.06552	258.947	103.11	753.81	334345	0.999961	309.781	159.527	1099.56
968	335445	3.06657	259.036	103.146	754.589	334691	0.999961	309.87	159.467	1100.34
969	335792	3.06763	259.126	103.181	755.369	335036	0.999962	309.959	159.407	1101.12
970	336138	3.06868	259.215	103.217	756.148	335382	0.999962	310.048	159.348	1101.9
971	336485	3.06974	259.304	103.252	756.928	335728	0.999963	310.137	159.288	1102.68
972	336831	3.07079	259.393	103.288	757.708	336074	0.999963	310.226	159.228	1103.46
973	337178	3.07185	259.482	103.323	758.487	336419	0.999963	310.315	159.169	1104.24
974	337524	3.0729	259.571	103.358	759.267	336765	0.999964	310.404	159.109	1105.02
975	337871	3.07395	259.659	103.394	760.046	337111	0.999964	310.493	159.05	1105.8
976	338217	3.075	259.748	103.429	760.826	337457	0.999965	310.582	158.99	1106.58
977	338564	3.07605	259.837	103.464	761.605	337802	0.999965	310.671	158.931	1107.36
978	338910	3.0771	259.925	103.5	762.385	338148	0.999965	310.759	158.872	1108.14
979	339257	3.07815	260.014	103.535	763.164	338494	0.999966	310.848	158.813	1108.92
980	339604	3.07919	260.102	103.57	763.944	338840	0.999966	310.936	158.754	1109.7
981	339950	3.08024	260.191	103.605	764.723	339185	0.999966	311.025	158.695	1110.48
982	340297	3.08129	260.279	103.641	765.503	339531	0.999967	311.113	158.636	1111.26
983	340643	3.08233	260.368	103.676	766.282	339877	0.999967	311.201	158.577	1112.04
984	340990	3.08338	260.456	103.711	767.062	340223	0.999967	311.29	158.519	1112.82
985	341336	3.08442	260.544	103.746	767.841	340568	0.999968	311.378	158.46	1113.6
986	341683	3.08547	260.632	103.781	768.621	340914	0.999968	311.466	158.402	1114.38
987	342029	3.08651	260.72	103.816	769.401	341260	0.999968	311.554	158.343	1115.16
988	342376	3.08755	260.808	103.851	770.18	341606	0.999969	311.642	158.285	1115.93
989	342722	3.08859	260.896	103.886	770.96	341951	0.999969	311.73	158.227	1116.71
990	343069	3.08963	260.984	103.921	771.739	342297	0.999969	311.818	158.169	1117.49
991	343415	3.09067	261.072	103.956	772.519	342643	0.99997	311.906	158.111	1118.27
992	343762	3.09171	261.16	103.991	773.298	342989	0.99997	311.994	158.053	1119.05
993	344108	3.09275	261.248	104.026	774.078	343334	0.99997	312.082	157.995	1119.83
994	344455	3.09379	261.335	104.061	774.857	343680	0.999971	312.169	157.937	1120.61
995	344802	3.09482	261.423	104.096	775.637	344026	0.999971	312.257	157.879	1121.39
996	345148	3.09586	261.51	104.131	776.416	344372	0.999971	312.344	157.822	1122.17
997	345495	3.0969	261.598	104.166	777.196	344717	0.999972	312.432	157.764	1122.95
998	345841	3.09793	261.685	104.2	777.975	345063	0.999972	312.519	157.706	1123.73
999	346188	3.09897	261.773	104.235	778.755	345409	0.999972	312.607	157.649	1124.51
1000	346534	3.1	261.86	104.27	779.534	345755	0.999972	312.694	157.592	1125.29

## Sheet: Mound Volume
Name	Vol m3	Vol/10,000	SA	Reference				Name	Surface area (ha)	Volume	Estimates coloured grey possess no surface area for which to estimate volume. As such, their volume is estimated based upon the average mound surface area
Cotoca	570690	57.069	22.3	Prumers et al. (2022)					5.65021	158892
Landivar	276030	27.603	11	Prumers et al. (2022)					12.1523	341740
Cerrito	323988	32.3988	6.52	Prumers et al. (2022)					5.00151	140650
Torrico	52566.5	5.25665	1.88	Lombardo and Prumers (2010)					3.74994	105454
Salvatierra	85773.5	8.57735	4.2	Lombardo and Prumers (2010)					5.40201	151913
Alta de Casarabe	126832	12.6832	4.89	Lombardo and Prumers (2010)					6.40276	180055
									9.47417	266428
									4.53776	127608
									2.8599	80424.6
									1.50847	42420.4
									9.53066	268016
									3.5255	99142.4
									3.06246	86121
									3.22496	90690.7
									4.50712	126747
									3.31197	93137.6
									3.13172	88068.7
									2.04611	57539.6
									4.55532	128102
									4.55532	128102
								19 de Junio / 76	5.69738	160219
								Alta de Casarabe	4.8955	137669
								Belleza	3.34883	94174.1
Average Surface area	Trend	Total (m3)						Buen Jesús	1.03754	29177.2
4.55532	0.3556	1.92157e+07						Campamento	5.31113	149357
NB: Used when no SA given								Carina Elita	15.3767	432416
								Cernandez	7.37011	207259
								Cerrito	6.52	183352
Lombardo and Prumers (2010)								Chichi Munguía	5.36128	150767
Prumers et al. (2022)								Chocolatal	14.2494	400714
								Cortada de la Curva de Villa Banzer	0.940829	26457.5
								Dante Cosio	1.32713	37320.7
								de Villa Banzer	3.49374	98249.1
								del Carmen	6.20012	174356
								Dulcita	4.55532	128102
								el coquino	1.59254	44784.7
								El Cuatro del Doctor Cergio Ortiz	1.28081	36018.2
								espiritu santo	11.292	317549
								Estrella de Belen	1.88268	52943.6
								Frau	3.39701	95529.1
								General Vaca Medrano	4.01356	112867
								Ibibate	11.58	325647
								José Luis Peña	4.57288	128596
								Kenia del Doctor Sikuajara	4.55532	128102
								La Asunta	4.25682	119708
								La Chacra	4.55532	128102
								Landivar	11	309336
								Laguna Cernandez	9.34908	262910
								Loma	2.07589	58377.2
								loma 1	7.76642	218403
								loma 3	0.693224	19494.5
								loma 4	2.5629	72072.6
								Loma Aldo Monasterio	2	56243
								Loma aventura	2.06316	58019.3
								Loma Bali 1	15.5677	437786
								Loma Córdoba	4.55532	128102
								Loma Cotoca	22.3	627109
								Loma de Balvino Pardo	8.72226	245283
								Loma de Benjamin 1	19.2944	542586
								loma de carlo nosa teco	12.5136	351900
								loma de desiderio nosa	4.69123	131924
								loma de don antonio vaca	5.33784	150108
								loma de Huberto Torrico	1.8833	52961.2
								Loma de Ibiato	5.69802	160237
								Loma de ida a los portones - nyacua desa cuare	4.81347	135362
								Loma de Irachiti	4.89914	137771
								loma de juan rivera	2.31781	65180.3
								Loma de la laguna/toronjos - ibiato ñete	0.986241	27734.6
								Loma de la poza de lo Hochoose-	2.17564	61182.1
								Loma de la U - Kia aa	2.21348	62246.3
								loma de la Vibora	1.29586	36441.4
								Loma de los Tacuarales - embutu erendu	10.0059	281381
								Loma de Luis Roman	1.98761	55894.6
								loma de miraflores	3.77438	106141
								Loma de San Juan de Mocovi	1.96071	55138
								Loma de San Juaquincito	9.53216	268058
								Loma de san marcos - la victoria	7.78203	218842
								loma del coregidor	1.76944	49759.2
								loma del gran cachique	6.59999	185601
								loma del puente	1.59646	44894.7
								Loma los guineales - ibi rendeí	5.38339	151389
								Loma Mururé - urure	6.4722	182008
								Loma quillisá 1 - kirií yaasaa	5.12476	144116
								Loma rica	14.4342	405911
								Loma Salvatierra	4.222	118729
								loma satelite del cerrito 1	1.79705	50535.6
								loma satelite del cerrito 2	0.801439	22537.7
								Loma Sinaí - I Cuaa	1.79301	50422
								Loma tacuarita	3.44856	96978.7
								loma Tambata	25.2159	709108
								Loma Tatoyeque - tatoi eke	3.86373	108654
								Loma Trapiche - kiri icui	5.66717	159369
								Lomas gemelas de la U	4.09513	115161
								lomaX	17.7	497750
								Lomita de Irachiti	1.12424	31615.3
								Los Cafese	2.56217	72052.1
								los portones	3.80419	106979
								Manuel Herrera	0.74044	20822.3
								Mendoza	4.23513	119098
								Pancho Roman	12.011	337767
								Pero Achéau	5.58698	157114
								perro muerto	7.51844	211430
								Puesto Militar de Casarabe	11.6557	327776
								Samuray	2.44438	68739.6
								San Antonio	4.55532	128102
								San Silvestre	4.55532	128102
								Santa Elena	7.33435	206253
								Santa Fe	2.43147	68376.5
								Santo Domingo	3.45936	97282.4
								Simeón Negrete	5.85669	164699
								simil salvatierra - Santa Maria	5.72618	161029
								sin nombre	4.35823	122560
								Sirari (Chocolatalito)	1.87044	52599.5
								Soledad	4.55532	128102
								Somopae	5.67616	159622
								Tokio	4.67973	131601
								Tutumo 1	27.7691	780908
								Villa Caterina	5.5399	155790
								Wilfredo Vaca Martínez	4.60339	129454

## Sheet: Volume Modified
Mounds:	Value:	Metric:	Comments:			Total:
Base Volume:	1.92157e+07	m3				Total Volume of Features [T]:	4.99157e+07	m3
Minus Domestic Refuse:	1.64224e+07	m3				Days worked per year [D]:	18	days
						Length of Occupation [Y]:	1000	years
Infilling of Borrow pits and erosion factors (from model mound):						Daily Excavation [Td]:	2773.1	m3/day
Modifier:	2.24021	N/A
Mounds + Infilling [Tm]:	3.67897e+07	m3
Canals and Causeways:
Canal Base Volume:	5313000	m3
Causeway Base Volume:	1250000	m3
Canal + Causeway Volume:	6563000	m3
Infilling:
Assumed canal depth:	1	m
Infill Rate:	0.1	cm yr-1
Length of Occupation:	1000	years
Total Infill of Canals:	1	m
Additional Earth	6563000	m3
Canal/Causeways + Infilling [Tc]:	13126000	m3

## Sheet: Excavation
Excavation Rates									Value:	Metric:	Comments:
								Minimum Excavation Rate:	1.4	m3 day-1
Subject:	Attempt:	Value:	Metric:	Sediment:	Included:			Maximum Excavation Rate:	5.9	m3 day-1
1	1	2.8	m3 day-1	Clay	Yes			Mean Excavation Rate:	2.76344	m3 day-1
	2	1.9	m3 day-1	Clay	Yes
	3	5.1	m3 day-1	Clay	Yes			Tool Efficiency:
	Mean:	2.4	m3 day-1	Clay	Yes			Metal Tool:Digging Stick Efficiency Ratio:	2.7	N/A
								Modified Minimum Excavation Rate:	0.518519	m3 day-1
2	1	1.9	m3 day-1	Clay	Yes			Modified Maximum Excavation Rate:	2.18519	m3 day-1
	2	1.8	m3 day-1	Clay	Yes			Modified Mean Excavation Rate:	1.0235	m3 day-1
	3	2	m3 day-1	Clay	Yes
	Mean:	1.9	m3 day-1	Clay	Yes			Work Hours:
								Hours Worked per Day [H]:	5	hours
3	1	1.4	m3 day-1	Clay with Silt	Yes			Hours Worked by Contemporary Workers:	8	hours
	2	2.3	m3 day-1	Clay with Silt	Yes			Modified Minimum Excavation Rate (Ex):	0.324074	m3 day-1	Applies to the mounds + causeway-canal network.
	3	2.2	m3 day-1	Clay with Silt	Yes			Modified Maximum Excavation Rate (Ex):	1.36574	m3 day-1
	4	2.96875	m3 day-1	Clay with Silt	Yes			Modified Mean Excavation Rate (Ex):	0.639685	m3 day-1
	Mean:	2	m3 day-1	Clay with Silt	Yes			A total range of 0.3 - 1.4 m3/day
4	1	5.9	m3 day-1	Soil	No			Total Person Days:
	2	2.9	m3 day-1	Clay	Yes			Total Volume of Earth [T]:	4.99157e+07	m3
	3	2.3	m3 day-1	Clay	Yes			Total Daily Earth [Td]:	2773.1	m3
	4	2.4	m3 day-1	Clay	Yes
	Mean:	2.6	m3 day-1	Clay	Yes			Minimum Total Person Days:	3.65485e+07	person-days
								Maximum Total Person Days:	1.54026e+08	person-days
5	Mean:	1.8	m3 day-1	Unknown	No			Mean Total Person Days:	7.80318e+07	person-days
6	1	2.2	m3 day-1	Sand	No			Minimum People Per Day:	2030.47	people
	2	3.6	m3 day-1	Clay	Yes			Maximum People Per Day:	8556.98	people
	3	4.2	m3 day-1	Clay	Yes			Mean People Per Day:	4335.1	people
	Mean:	3.9	m3 day-1	Clay	Yes
								Total Earth From Canals/Causeways [Tc]:	13126000	m3
7	1	4.5	m3 day-1	Sand	No			Total Earth From Mounds [Tm]:	3.67897e+07	m3
	2	4.7	m3 day-1	Sand	No			Ratio of Earth in Mounds	73.7037	%
	Mean:	4.6	m3 day-1	Sand	No			Daily Earth For Canals/Causeways [Tcd]:	729.222	m3
								Daily Earth For Mounds [Tmd]:	2043.87	m3
8	Mean:	2.3	m3 day-1	Sand	No
								Min Canal/Causeway People:	533.939	people
9	1	2.9	m3 day-1	Clay	Yes			Max Canal/Causeway People:	2250.17	people
	2	2.7	m3 day-1	Clay	Yes			Min Mound People:	1496.53	people
	Mean:	2.8	m3 day-1	Clay	Yes			Max Mound People:	6306.81	people
10	1	2.6	m3 day-1	Clay	Yes
	2	1.4	m3 day-1	Clay	Yes
	3	5.9	m3 day-1	Clay	Yes
	Mean:	3.3	m3 day-1	Clay	Yes
11	1	4.95455	m3 day-1	Unknown	No
	2	5.5	m3 day-1	Unknown	No
	3	3.575	m3 day-1	Unknown	No
	Mean:	4.67652	m3 day-1	Unknown	No
12	Mean:	2.9	m3 day-1	Unknown	No

## Sheet: Borrow Pit Depth
Estimating Borrow Pit Depth	Value:	Metric:	Comments:
Final Mound Volume:	346534	m3
Length of Occupation [H]:	1000	years
Average Annual Volume of excavated Earth [Td]:	346.534	m3
Maximum Depth of Borrow pit	1	m
Expected Diameter of Circular pit:	21.0053	m
Additional Distance for Circular pit:	10.5026	m

## Sheet: Transportation
Transportation Rates	Value:	Metric:	Comments:			Total Person Days:	Value:	Metric:	Comments:
Person Weight [M]:	59	kg				Total Earth from Canals/Causeways [Tc]:	13126000	m3
Assumed Sediment Density:	1500	kg m-3				Total Earth from Mounds [Tm]:	3.67897e+07	m3
Terrain Coefficient [μ]:	1.1	n/a				Ratio of earth in Mounds:	73.7037	%
Hours worked Per day [H]:	5	hours
Volume per Trip:	0.0146667	m3
Walking Speed without load [V]:	5	km hr-1				Total Daily Earth [Td]:	2773.1	m3
Walking Speed without load [V]:	1.38889	m s-1				Daily Earth from Causeways/Canals [Tcd]:	729.222	m3
Weight of sediment transported per trip [Q]:	22	kg				Daily Earth From Mounds [Tmd]:	2043.87	m3
Canals/Causeways			Metabolic Rate = 1.5M + 2(M+Q)(Q/M)^2 + μ(M + Q)[1.5V^2 + 0.35VG]			Total person days:	5.0489e+07	person-days
Reduction in Speed When Loaded:						People Per Day:	2804.95	people
Metabolic rate unloaded on level ground:	276.289
Metabolic Rate loaded on level ground:	362.719
Unaccounted-for energy expendicture:	165.265
Reduced Speed [Vcf]:	1.112	m s-1	We assume metabolic rates are constant irrespective of whether workers are carrying loads.
Reduced Speed [Vcf]:	4.00321	km hr-1	Thus, speed is reduced to compensate.
Check to ensure numbers match:			We assume that periods of inactivity are excluded from working hours.
Metabolic Rate when loaded:	276.289
	Green if correct
Calculating Trips per day
Distance between Causways to Canals [Lc]:	5	m
Distance between Causways to Canals [Lc]:	0.005	km
Time Taken Per loaded Trip:	0.001249	/hour
Time Taken Per unloaded Trip:	0.001	/hour
Trips per Hour	444.642	trips
Sediment transported per person per day [Ect]:	32.6071	m3
Mounds
Reduction in speed when Loaded on a slope:
Slope Gradient [G]:	1.96713	%
Slope Multiplier:	-0.688495		0.35VG as in Pandolf et al. 1976
Uses the quadratic formula -b + sqrt(b^2 - 4ac))/2a, where ax^2 + bx + c = 0
b^2	0.474026
c	1.23655
4ac	11.1289
b^2 - 4ac	11.603
sqrt(b^2 - 4ac)	3.40631
Slope Loaded Speed [Vms]:	0.905939	m s-1
Slope Loaded Speed [Vms]:	3.26138	km hr-1
Check to ensure numbers match:
Metabolic Rate loaded on sloped ground:	276.289		Metabolic Rate = 1.5M + 2(M+Q)(Q/M)^2 + μ(M + Q)[1.5V^2 + 0.35VG]
	Green if correct
Calculate Distance to Mound:
Average Height	2.85179	m
Average Radius of Mound Base over time:	0.196519	km
Average Radius of Upper Platform over time:	0.0782517	km
Average length of slope:	0.118267	km
Average length of hypotenuse:	0.118301	km
Average Distance to centre of borrow pit:	0.0105026	km
Average level transport distance [Lmf]:	0.0887544	km
Average slope transport distance [Lms]:	0.118301	km
Average Return distance [Lm']):	0.207021	km
Calculating Trips per day:
Time taken to transport load over level ground:	0.0221708
Time taken to transport load over sloped ground:	0.0362628
Time taken to return:	0.0414043
Use modified ECAFE (1957) Formula to calculate trips per hour:
Trips per hour:	10.0162	trips
Sediment Transported per person per day [Emt]:	0.734524	m3

## Sheet: Results
Excv. Rate (m3/day)	Total Canal/Causeway Excavators	Total Mound Excavators	Total Canal/Causeway Transporters	Total Mound Transporters	Total Labour Force	Total Population 1:2	Total Population 1:3	Total Population 1:4	Total Population 1:5	Individuals per Settlement		Total Person-days		Value	Metric
1.4	520.873	1459.91	22.3639	2782.58	4785.73	9571.46	14357.2	19142.9	23928.7	120.649		Minimum	Excavation	3.65485e+07	person-days
1.3	560.94	1572.21	22.3639	2782.58	4938.1	9876.2	14814.3	19752.4	24690.5	124.49		Maximum	Excavation	1.54026e+08	person-days
1.2	607.685	1703.23	22.3639	2782.58	5115.86	10231.7	15347.6	20463.4	25579.3	128.971			Transport	5.0489e+07	person-days
1.1	662.929	1858.07	22.3639	2782.58	5325.94	10651.9	15977.8	21303.8	26629.7	134.267		Minimum	Canals/Causeways	1.00135e+07	person-days
1	729.222	2043.87	22.3639	2782.58	5578.04	11156.1	16734.1	22312.2	27890.2	140.623			Mounds	7.70241e+07	person-days
0.9	810.247	2270.97	22.3639	2782.58	5886.16	11772.3	17658.5	23544.7	29430.8	148.391			Total:	8.70375e+07	person-days
0.8	911.528	2554.84	22.3639	2782.58	6271.32	12542.6	18814	25085.3	31356.6	158.1		Maximum	Canals/Causeways	4.09056e+07	person-days
0.7	1041.75	2919.82	22.3639	2782.58	6766.51	13533	20299.5	27066.1	33832.6	170.584			Mounds	1.63609e+08	person-days
0.6	1215.37	3406.46	22.3639	2782.58	7426.77	14853.5	22280.3	29707.1	37133.9	187.23			Total:	2.04515e+08	person-days
0.5	1458.44	4087.75	22.3639	2782.58	8351.14	16702.3	25053.4	33404.6	41755.7	210.533
0.4	1823.06	5109.68	22.3639	2782.58	9737.69	19475.4	29213.1	38950.7	48688.4	245.488
0.3	2430.74	6812.91	22.3639	2782.58	12048.6	24097.2	36145.8	48194.4	60243	303.746

## Sheet: References
References:
Aaberg, S., & Bonsignore, J. (1975). A Consideration of Time and Labor Expenditure in the Construction Process at the Teotihuacan Pyramid of the Sun and the Poverty Point Mound. Three Papers on Mesoamerican Archaeology, 40–79
Abrams, E. (1994). How the Maya Built Their World: Energetics and Ancient Architecture (1st ed.). University of Texas Press.
Canal-Beeby E. (2012) Aquaculture and rural livelihoods in the Bolivian Amazon-Systems of Innovation and pro-poor technology development. University of East Anglia.
Denevan, William. (1982). Hydraulic Agriculture in the American Tropics: Forms, Measures, and Recent Research. In Kent. Flannery (Ed.), Maya subsistence Studies in Memory of Dennis E. Puleston (1st ed., pp. 181–203). Academic Press.
ECAFE. (1957). Manual Labour and Its More Effective Use in Competition with Machines fort Earthwork in the ESCAFE Region (Vol. 53, Issue 9, pp. 1689–1699). United Nations.
Erasmus, C. J. (1965). Monument Building: Some Field Experiments. Southwestern Journal of Anthropology, 21(4), 277–301. https://doi.org/10.1086/soutjanth.21.4.3629433
Gurven, M., et al., 2013. Physical Activity and Modernization among Bolivian Amerindians. PLoS One 8, 1–13. https://doi.org/10.1371/journal.pone.0055679
Lombardo, U., May, J. H., & Veit, H. (2012). Mid- to late-Holocene fluvial activity behind pre-Columbian social complexity in the southwestern Amazon basin. Holocene, 22(9), 1035–1045. https://doi.org/10.1177/0959683612437872
Lombardo, U., & Prümers, H. (2010). Pre-Columbian human occupation patterns in the eastern plains of the Llanos de Moxos, Bolivian Amazonia. Journal of Archaeological Science, 37(8), 1875–1885. https://doi.org/10.1016/j.jas.2010.02.011
Pandolf, K. B., Givoni, B., & Goldman, R. F. (1976). Predicting Energy Expenditure with load while standing or walking very slowly. Journal of Applied Physiology, 43(4), 577–581.
Prümers, H. (2004). Hügel umgeben von schönen Monstern“: Ausgrabungen in der Loma Mendoza (Bolivien). Expeditionen in Vergessene Welten: 25 Jahre Archäologische Forschungen in Afrika, Amerika Und Asien, 25, 47–78.
Prümers, H. (2007). Der Wall führt zum See. Die Ausgrabungen 2005–2006 in der Loma Salvatierra (Bolivien). Zeitschrift Für Archäologie Außereuropäischer Kulturen, 2, 371–379.
Prümers, H. (2007). ¿’Charlatanocracia’ en Mojos? Investigaciones arqueológicas en la Loma Salvatierra, Beni, Bolivia. Boletín de Arqueología PUCP, 11, 103–116.
Prümers, H. (2015). Loma Mendoza. Las Excavaciones de los años 1999-2002. In Kommission für Archäologie Außereuropäischer Kulturen des Deutschen Archäologischen Instituts, 2015. Plural Editores. http://publications.lib.chalmers.se/records/fulltext/245180/245180.pdf%0A
Prümers, H., Jaimes-Betancourt, C., Iriarte, J., Robinson, M., & Schaich, M. (2022). Lidar reveals pre-Hispanic low-density urbanism in the Bolivian Amazon. Nature, July 2021. https://doi.org/10.1038/s41586-022-04780-4
Ralston, H. J. (1958). Energy-speed relation and optimal speed during level walking. Internationale Zeitschrift Für Angewandte Physiologie Einschliesslich Arbeitsphysiologie, 17(4), 277–283.
Soule, R. G., & Goldman, R. F. (1972). Terrain coefficients for energy cost prediction. Journal of Applied Physiology, 32(5), 706–708. https://doi.org/10.1152/jappl.1972.32.5.706
