# Supplementary material for: Constraining the population size estimates of the pre-Columbian Casarabe Culture of Amazonian Bolivia
Source: PLoS One. 2025 May 30;20(5):e0325104. doi: 10.1371/journal.pone.0325104 (PMC12124758; doi:10.1371/journal.pone.0325104)
Supplement: S2 File — File containing the parameters selected for use in MoundSim Population. (XLSX) [file pone.0325104.s002.xlsx]

## Sheet: Parameters
Parameter	Value	Details
Setup
Agricultural Radius	30 patches (3 km)	Modern indigenous groups rarely travel more than several kilometres to farm land (Apaza et al., 2002; Ringhofer, 2010). The mounds are, on average, spaced 2.69 km apart (Lombardo & Prümers, 2010)
Exclusion Zone	5 patches (500 m)	The minimum distance before a new settlement can develop from an existing settlement. Settlements exclude the area around them upon formation. The minimum distance between mounds is 465m (Lombardo & Prümers, 2010)
Foraging radius	70 patches (7 km)	Follows Beckerman (1987) suggesting a 14 km maximum day trip. This is supported by distances covered by indigenous groups in Binford (2001:Table 7.10). Also encapsulates the distance agents are willing to travel to hunt and fish
Simulation Duration	1000 Timesteps (1000 years)	Matches current known length of occupation for Loma Salvatierra and Loma Mendoza Jaimes Betancourt (2012, 2015)
Starting population	450 people	Follows the 9.098 100 km-2 value produced by Binford (2001) to indicate landscape packing for hunter-gatherers. Beyond this density, sedentary communities begin to develop. The initial region starts as a collection of 10 villages, each with ~45 people. This can be modified by the start-population slider on the user interface.
Starting-population-modifier	0.5 - 2	Modifier to the starting population, as we do not know how many individuals were present when the mound society first began. The lowest modifier (0.5) reduces settlement sizes to approximately 25 people, though it is possible for values to be lower than this. These values approximate settlement sizes for hunter gatherer bands that would be expected at densities below 9.098 people 100 km-2 (Binfor…
Increase-Population
Prob-household-birth	0.12-0.3	The probability for a female to give birth to a new child per household per year varies considerably. Total fertility rates vary significantly per society (4.7-81 In Hassan (1981), 3.9-8 in Kelly (2013)). Similar values can also be seen in Chamberlain (2006). For the sake of parsimony, we assume a flat rate of conception throughout the window, though fertility rates vary with age. We select value…
Settlement-base-capacity		This parameter reflects the base population each settlement can reach before becoming overcrowded. No explicit estimates have been made for this in the MMR. Historical European accounts document villages of several hundred people. Meanwhile, Wobst (1974) provides evidence to show that 25 is the minimum number band size that could survive for multiple generations. However, this appears to be close…
Yr-10%	10-200	The time taken (years) for settlement capacity to increase by 10%, assuming that the settlement is at capacity throughout this period. Little is known regarding the rate at which Mounds grew. However, an increase of 10% per 10 year period is sufficient to support a doubling of the population in approximately 70 years, accommodating extremely rapid population growth. By contrast, a period of 200 y…
Migration
Capacity migration threshold	50% of current settlement capacity	Settlement population must reach 50% of their total current capacity before the settlement is eligible to experience a migration event. Below this point, it is assumed there is no population pressure to move.
Max-settlement-density	1970-01-01	The maximum number of settlement mounds tolerated by household agents in radius [migration distance] of their home settlement. Maximum of 70 settlements counted within a 20 km radius (Lombardo & Prümers, 2010).
Migration-distance	10-200 patches (1-20 km)	The maximum distance for migration follows the length of the longest canal between two mounds on the landscape is approximately 20 km. Based on the earthworks recorded in Lombardo and Prumers (2010)
Migration-rate	0.01-0.2 (1-20%)	Probability for an eligible settlement to experience a migration rate.
Maximum migration size	50% of households within a settlement	Only a maximum of 50% of the households within a settlement may split to prevent the original settlement from having too few households to persist (Wobst, 1974).
Minimum migration size	5 households	Migration events where fewer than 5 households migrate is considered too small and thus are cancelled. We solely model large scale migrations. Below 25 people, it is difficult for a settlement to persist over multiple generations (Wobst, 1974)
Minimum settlement height	2.04	Minimum elevation which settlement mounds must be constructed. Matches the minimum elevation of a settlement mound on the real landscape in Lombardo and Prumers (2010)
Convert-land
Fallow-age	3 timesteps (years)	Crop cycle length varies considerably depending on climatic conditions and soil. On open whitewater floodplains, it’s possible to get up to 20 of continuous cropping with only a few years of fallow afterwards (see Denevan, 2001:62-8; Beckerman, 1987). These two sources provide a range of different figures under different soil types and climatic conditions. We chose 3 years (Beckerman, 1987) becau…
Fallow-period	6 timesteps (years)	This reflects the minimum amount of time a society waits before fallowed land is considered eligible for reactivation. This value varies across the amazon, but the tsimane typically view 4-6 years as necessary for regrowth and weed suppression (Huanca, 1999:78), corroborating with median estimates for fallowed plot ages (8.35 years. See Piland, 1991:77). This is broadly within the ranges describe…
Forage demand	21.9 kg person-1	The Tsimane indigenous community at Campo Bello consumed 109.5 kg of foraged arboreal crops per household per year. We divide this by an assumed family unit of 5 (Ringhofer, 2010).
Fuelwood Demand	700 kg person-1	Lisa Ringhofer (2010) observed that 700 kg Fuelwood was extracted per person by the Tsimane. This indicates each household consumes 1.92 kg of fuelwood person-1 day-1, within the expected 1-2 kg expected range from across the tropics(Wood & Baldwin, 1985). This can also be corroborated with the FAO (1983b) estimates of 0.78-1 m3 yr-1 estimates for Amazonia, as well as Latin America (FAO, 1983c). …
Maize Demand	178.12 kg adult-1 162.85 kg child-1	The demand for maize was estimated based on calorific demand, using body mass and physical activity levels obtained from the WHO (1985). Also see data from the National Research council (1989:Table 3-1). Adult consumption rates were based on the 18-30 year-old age bracket and weights of 62 and 56 kg for Males/Females respectively (based on the Tsimane; Gurven et al., 2013):
		(15.3*62)+679=1627.6 kcal day-1 [MALE]
		(14.7*56)+496=1319.2 kcal day-1 [FEMALE]
		Child consumption was calculated according to half the average adult weight, based on consumption for 3-10 year olds:
		(22.7*29.5)+495=1164.65 kcal 〖day〗^(-1) [MALE]
		(22.5*29.5)+499=1162.75 kcal 〖day〗^(-1) [FEMALE]
		These estimates were further increased to account for physical activity (National Research Council, 1989:Table 3-3). We assumed moderate activity by averaging the sedentary and highly active estimates, obtaining a ratio of 1.8125:
		Adult Male 2950.21 kcal day-1
		Female 2391.05 kcal day-1
		Child Male 2109.75 kcal day-1
		Female 2107.48 kcal day-1
		We assume 2/3ds is provided by maize. Maize calorific content was based on Nuss and Tanumihardjo (2010; also see: USDA, 2019)
		kcal day-1 Maize (g day-1)
		Adults Male 1966.61 539
		Female 1593.87 437
		Average 1780.24 488
		Child Male 1406.46 385
		Female 1404.85 385
		Average 1405.61 385
		This produces a final value of:
		kg year-1
		Adults Male 196.74
		Female 159.51
		Average 178.12
		Children Male 140.51
		Female 140.51
		Average 140.51
Max age to reactivate fallow	15 timesteps (years)	There is a tradeoff between the ease of clearing newly growing secondary forest and the additional fertility associated with clearing primary forest. For the Tsimane, recultivated secondary forest ages span from 1-15 years (Ringhofer, 2010). 15 years is reasonable given Woody pioneers can appear within 8 years and a secondary forest structure can easily establish within 2 decades (Pena-Claros, 20…
Overproduction mod	0-100%	The additional maize Agents choose to produce above general needs to account for shocks/additional tribute etc.
Palm leaf demand	22.7 leaves person -1	Ringhofer (2010) observed the Tsimane thatch rooves require 300 leaves and lasted four 4 years, accounting for 2/3ds of total palm leaf use. However, very limited data available.
Patches modified per timestep	1 – 2 per household	Small scale farmers are only able to clear 3 ha of land using family labour (Fearnside, 1980). However, this is with modern metal tools which weren't available in the pre-Columbian period. We know that this was much more difficult with stone equivalents (Denevan, 1992). We thus assume family could clear up to 1ha of forest and up to 2 ha of savanna during the dry season
Percent-patches-considered	0.036	Agents are able to choose from a percentage of the patches within the given radius when choosing new locations to farm. This is based upon bounded rationality - we intentionally allow agents imperfect information (Simon, 1955). The key controlling factor over the amount of patches agents may select from is time for the model to run. We allow agents to select from 3.6% of patches within their agri…
Probability-of-reactivation	10-90% [67% default]	Household Agents have a choice whether to select new land or reactivate an existing plot in their territory. Implemented as a slider shifting from 0-100%. We assume in all scenarios that a mix of these two occur, but that this mix can vary significantly. Ringhofer estimates farmers prefer reactivating land at a 2:1 ratio (2010).
Protein demand	16.15 kg adult-1, 15.34 kg child-1	WHO (1985) estimates a 'safe' level of intake is 0.75 g /kg. The average weight of a Tsimane is 59kg (Gurven et al. 2013). From this we estimate that each adult requires 44.25 g day-1. Each child is estimated based on 50% of their adult weight, but require more protein per kg (0.99-1.86 g kg-1). They are estimated for 42.04 g day-1.
Protein-modifier	6-40%	Reflects the dietary portion of protein obtained from terrestrial mammals. Taken from Binford (2001: Table 5.01). These represent estimates of 'dependence' on terrestrial animals as a component of diet. (see Binford 2001:479). Based on multiple hunter-gatherer tribes in contemporary Amazonia. Slider is incorporate so multiple estimates can be tested.
Resources
Fish-density	1-10 ‘density’	Aside from Marbled swamp eel and catfish, there is very little information around the densities of fish within the Llanos de Moxos. The only available estimates come from small ponds during the dry season, where harvesting techniques were inappropriate for catching swamp eels and other burrowers and fish were artificially concentrated. We approximate fish availability varied between 84.4 and 844 …
Forage Supply	760 kg ha-1	It is not clear which economically useful species were utilised by the Casarabe culture, though many are found within the immediate vicinity of the mounds (Erickson & Balée, 2006). We focus on two of the most common: Motacu (Attalea phalerata) and Chonta (Astrocaryum murumuru). Both are abundant, regularly used by indigenous groups (Holmberg, 1969; Ringhofer, 2010). See Palm Density spreadsheet –…
		We assume only 10% of the fruits produced by these plants were extractable due to pests, competition from other animals, uneven production. This is the equivalent of extract the fruits of 17 trees per ha.
		Motacu palms are highly productive, offering 2 branches of 425 fruit, each of which weigh on average 74.4g (Moraes et al., 1996). Chonta palms produce 2 branches of 243 fruit, each weighing 35.2g (Queiroz & Bezerra, 2008). Combined, this estimates a fruit supply of 760 kg ha-1.
Fuelwood Supply	1200 kg ha-1	Fuelwood production varies depending on forest type. We assume the local forests were more open than tropical high forests found further northeast. The FAO (1983b:CHVII) estimates production of 1.5 m3 fuelwood ha-1 yr-1. Assumes a density of 700-900 kg m3 (FAO, 1983a:Appendix 4), this equates to 1050-1350 kg ha-1 yr-1.
Maize Crop Loss	0.15	Approximately 15% of the maize crop at Camp Bello is lost to pests (Ringhofer, 2010:99)
Maize Supply (cropland-productivity)	1500 kg ha-1	Assigning a maize yield estimate is difficult due to the variable nature of maize productivity (see Maize_supply spreadsheet). We select 1500 kg ha-1 as our estimate, sufficient to support a pre-Columbian household unit within 1 hectare even after maize loss. This is both significantly lower than the 3000-4000 kg ha-1 some scholars argue was possible for pre-Columbian agricultural systems (Deneva…
Palm Leaf Supply	203 leaves ha-1	The supply of palm leaves is estimated based on the density of palms within the Monumental Mound Region [See Forage Supply]. We only consider Motacu, as while Chonta fronds are sometimes used in construction (Henderson et al., 1995; Smith, 2015), it is very rare in Bolivia. Chonta fronds are also extremely difficult to extract due to their spines (Smith, 2015:64).
		Adult Motacu palms possess 15-20 leaves (Moraes et al., 1996). Each can produce up to 7.9 new ones annually (Lima, 2010). However, this does not mean they could fully grow during this time. Additionally, while some relatives of Motacu can tolerate losing up to 60% of their leaves at once (Pintaud et al., 2016), this may not be true. Thus, we conservatively estimate two leaves may be extracted fro…
Protein Supply	0.23 kg ha-1	These estimates are based on the 10 mammal taxa most commonly hunted by the Siriono (Townsend, 2000; also see Protein_Supply spreadsheet). Mammals represented 77% of the animals hunted, and all but one of the top 10 were also recovered from the mounds (von den Driesch & Hutterer, 2011), indicating that the Casarabe culture targeted similar game.
		Few population density estimates for these mammal taxa are available for this region. Thus, we estimate based on one of the most complete datasets available (Robinson & Redford, 1986). When converting to protein, we assume that 50% of a mammal carcass is comestible and 20% of that is protein (Saadoun & Cabrera, 2008). The resulting protein supply relative to demand is sufficient to support 1.4 pe…
time for agroforestry/fallow to produce forest resources	7 timesteps (years)	Forest takes time to develop before forest resources can be produce. As many of our forest resources are calculated based upon Motacu growth, we base our minimum time upon when Motacu first fruits at approximately 7 years (Moraes et al., 1995). Please note that this coincides when woody pioneers are first able to establish (Pena-Claros, 2003)
Yrs-forest-regen	40 timesteps (years)	Secondary forest structure regenerates over several decades (Poorter et al., 2021). Huanca notes the Tsimane can no longer distinguish fallow from secondary forest at this notes that distinguishing owned fallow from secondary forest is indistinguishable after 40 years (1999)
Yrs-savanna regen	10 timesteps (years)	Herbaceous taxa rapidly become established within 1 decade (Finegan, 1984) and Woody Pioneers may establish in as few as 7-8 years (Peña-Claros, 2003), making it difficult to distinguish from fallowed land
References
Apaza, L., Wilkie, D., Byron, E., Huanca, T., Leonard, W., Pérez, E., Reyes-García, V., Vadez, V., & Godoy, R. (2002). Meat prices influence the consumption of wildlife by the Tsimane’ Amerindians of Bolivia. Oryx, 36(4), 382–388. https://doi.org/10.1017/S003060530200073X
Binford, L. R. (2001). Constructing Frames of Reference: An Analytical Method for Archaeological Theory Building Using Ethnographic and Environmental Data Sets (1st ed.). University of California Press.
Denevan, W. (1992). Stone vs metal axes: the ambiguity of shifting cultivation in prehistoric Amazonia. Journal of the Steward Anthropological Society, 20(1–2), 153–165.
Denevan, W. (2001). Cultivated Landscapes of Native Amazonia and the Andes. Oxford University Press.
Erickson, C., & Balée, W. (2006). The historical ecology of a complex landscape in Bolivia. In Time and Complexity in Historical Ecology: Studies in the Neotropical Lowlands. (pp. 187–233.). Columbia University Press.
FAO. (1983a). Fuelwood supplies in the developing countries. https://www.fao.org/3/x5329e/x5329e00.htm#Contents
FAO. (1983b). Simple technologies for charcoal making (2nd ed.). Food and Agriculture Organization of the United States. http://www.fao.org/docrep/X5328E/X5328E00.htm
FAO. (1983c). Wood Fuel Surveys. GCP/INT/365/SWE. http://www.fao.org/3/Q1085e/Q1085e00.htm
Fearnside, P. (1980). Land use allocation of the Transamazon Highway colonists of Brazil and its relation to human carrying capacity. In F. Barbira-Scazzocchio (Ed.), Land, People and Planning in Contemporary Amazonia (pp. 114–138). University of Cambridge Centre of Latin American Studies Occasional Paper No.3.
Finegan, B. (1984). Forest Succession. Nature, 312(5990), 109–114.
Gurven, M., Jaeggi, A., Kaplan, H., & Cummings, D. (2013). Physical Activity and Modernization among Bolivian Amerindians. PLOS ONE, 8(1), 1–13. https://doi.org/10.1371/journal.pone.0055679
Hassan, F. (1981). Demographic Archaeology. Academic press.
Henderson, Andrew., Galeano, Gloria., & Bernal, Rodrigo. (1995). Field Guide to the Palms of the Americas (1st ed., Vol. 1, Issue 1). Princeton University Press. http://dx.doi.org/10.1016/j.cirp.2016.06.001%0Ahttp://dx.doi.org/10.1016/j.powtec.2016.12.055%0Ahttps://doi.org/10.1016/j.ijfatigue.2019.02.006%0Ahttps://doi.org/10.1016/j.matlet.2019.04.024%0Ahttps://doi.org/10.1016/j.matlet.2019.127252…
Hicks, C., Cohen, P., Graham, N., Nash, K., Allison, E., D’Lima, C., Mills, D., Roscher, M., Thilsted, S., Thorne-Lyman, A., & MacNeil, M. A. (2019). Harnessing global fisheries to tackle micronutrient deficiencies. Nature, 574(7776), 95–98. https://doi.org/10.1038/s41586-019-1592-6
Holmberg, A. R. (1969). Nomads of the Long Bow: The Siriono of Eastern Bolivia (Vol. 20). Smithsonian Institution Institute of Social Anthropology Publication No. 10. US Government Printing Office.
Huanca, T. (1999). Tsimane Indigenous Knowledge, Swidden Fallow Management and Conservation. University of Florida.
Jaimes Betancourt, C. (2012). La cerámica de la Loma Salvatierra, Beni-Bolivia. Plural Editores.
Jaimes Betancourt, C. (2015). La cerámica de la Loma Mendoza. In H. Prümers (Ed.), Loma Mendoza. Las Excavaciones de los años 1999-2002 (pp. 89–222). Plural Editores.
Kelly, R. (2013). The Lifeways of Hunter-gatherers: The Foraging Spectrum (2nd ed.). Cambridge University Press.
Lima, J. M. T. (2010). Ecology of Native Oil-Producing Palms and their Potential for Biofuel Production in Southwestern Amazonia. University of Florida.
Lombardo, U., & Prümers, H. (2010). Pre-Columbian human occupation patterns in the eastern plains of the Llanos de Moxos, Bolivian Amazonia. Journal of Archaeological Science, 37(8), 1875–1885. https://doi.org/10.1016/j.jas.2010.02.011
Meggers, B. (2011). Handbook of South American Archaeology reviewed by Betty J. Meggers. Revista de Antropología Chilena, 43(1), 147–157.
Moraes, M. R., Borchsenius, F., & Blicher-mathiesen, U. (1996). Notes on the Biology and Uses of the Motacú Palm ( Attalea phalerata , Arecaceae ) from Bolivia. Economic Botany, 50(4), 423–428.
Moraes, M. R., Sarmiento, Jaime., & Oviedo, Eduardo. (1995). Richness and uses in a diverse palm site in Bolivia. Biodiversity and Conservation, 4(1), 719–727.
National Research Council. (1989). Recommended Dietary Allowances. In Recommended Dietary Allowances (10th ed.). National Academy Press. https://doi.org/10.17226/1349
Nuss, E. T., & Tanumihardjo, S. A. (2010). Maize: A paramount staple crop in the context of global nutrition. Comprehensive Reviews in Food Science and Food Safety, 9(4), 417–436. https://doi.org/10.1111/j.1541-4337.2010.00117.x
Peacock, J., Tonra, C., King, J., & Davies, M. (2021). Restoration of gallery forest patches improves recruitment of motacú palms (Attalea princeps) while diversifying and increasing wildlife populations. PLOS ONE, 16(4), e0250183. https://doi.org/10.1371/journal.pone.0250183
Peña-Claros, M. (2003). Changes in Forest Structure and Species Composition during Secondary Forest Succession in the Bolivian Amazon. Biotropica, 35(4), 450–461. https://doi.org/10.1111/j.1744-7429.2003.tb00602.x
Piland, R. (1991). Traditional Chimane agriculture and its relation to soils of the Beni biosphere reserve. University of Florida.
Pintaud, J. C., del Castillo, A. R., Ferreira, E. J. L., Moraes, M., & Mejía, K. (2016). Towards a Revision of Attalea in Western Amazonia. Palms, 60(2), 57–77.
Poorter, L., Craven, D., Jakovac, C., van der Sande, M., Amissah, L., Bongers, F., Chazon, R., Farrior, C., Kambach, S., Meave, J., Muñoz, R., Norden, N., Rüger, N., van Breugel, M., Zambrano, A., Amani, B., Andrade, J. L., Brancalion, P., Broadbent, E., … Hérault, B. (2021). Multidimensional tropical forest recovery. Science, 374(6573), 1370–1376.
Prestes-Carneiro, G., Béarez, P., Shock, M. P., Prümers, H., & Jaimes Betancourt, C. (2019). Pre-Hispanic fishing practices in interfluvial Amazonia: Zooarchaeological evidence from managed landscapes on the Llanos de Mojos savanna. PLOS ONE, 14(5), 1–29. https://doi.org/10.1371/journal.pone.0214638
Prestes-Carneiro, G., Yunoki, T., Dufour, J.-L., Kélig, M., & Béarez, P. (2021). Reconstructing freshwater fishing seasonality in a neotropical savanna: First application of swamp eel (Synbranchus marmoratus) sclerochronology to a pre-Columbian Amazonian site (Loma Salvatierra, Bolivia). Journal of Archaeological Science: Reports, 37, 102880. https://doi.org/10.1016/j.jasrep.2021.102880
Queiroz, J. A. L. de, & Bezerra, V. S. (2008). A Palmeira Murumuru (Astrocaryum murumuru Mart.) no Estario do Rio Amazonas no Estano do Amapa. Congresso Brasileiro de Plantas Oleaginosas, Óleos, Gorduras e Biodiesel, 5; ClínicaTecnológica Em Biodiesel, 2 Plantas Oleaginosas, Óleos, Gorduras e Biodiesel, 5; ClínicaTecnológica Em Biodiesel, 2.
Ringhofer, L. (2010). Fishing, Foraging and Farming in the Bolivian Amazon. In Fishing, Foraging and Farming in the Bolivian Amazon. https://doi.org/10.1007/978-90-481-3487-8
Robinson, J., & Redford, K. (1986). Body Size, Diet, and Population Density of Neotropical Forest Mammals. The American Naturalist, 128(5), 665–680.
Saadoun, A., & Cabrera, M. C. (2008). A review of the nutritional content and technological parameters of indigenous sources of meat in South America. Meat Science, 80(3), 570–581. https://doi.org/10.1016/j.meatsci.2008.03.027
Smith, N. (2015). Palms and People in the Amazon (1st ed.). Springer. http://link.springer.com/10.1007/978-3-319-05509-1
Stab, S., & Arce, J. (2000). Pre-Hispanic Raised-Field Cultivation as an Alternative to Slash-and-Burn Agriculture in the Bolivian Amazon: Agroecological Evaluation of Field Experiment. In Olga. Herrera-MacBryde, F. Dallmeier, B. MacBryde, J. Comiskey, & C. Miranda (Eds.), Biodiversity, Conservation and Management in the Region of the Beni Biological Station Biosphere Reserve, Bolivia (pp. 317–32…
Staver, C. (1989). Why farmers rotate fields in maize-cassava-plantain bush fallow agriculture in the wet Peruvian Amazon. Human Ecology, 17(4), 401–426. https://doi.org/10.1007/BF00889498
Townsend, W. (2000). The Sustainability of Subsistence Hunting by the Sirionó Indians of Bolivia. In J. Robinson & E. Bennett (Eds.), Hunting for Sustainability in Tropical Forests Biology and Resource Management Series (pp. 267–281). Colombia University Press.
United States Department of Agriculture, [USDA]. (2019). Food Data Central Database. https://fdc.nal.usda.gov/index.html
von den Driesch, A., & Hutterer, R. (2011). Mazamas, Patos criollos y anguilas de lodo. Zeitschrift Für Archäologie Außereuropäischer Kulturen, 4, 341–367.
WHO. (1985). Energy and protein requirements (Vol. 724). World Health Organisation. https://www.fao.org/3/aa040e/AA040E00.htm#TOC
Wood, T. S., & Baldwin, S. (1985). Fuelwood and charcoal use in developing countries. Annual Review of Energy. Vol. 10, 10(1), 407–429. https://doi.org/10.1146/annurev.energy.10.1.407

## Sheet: Maize Supply
Location	Community	Value	Metric	Reference
Bolivia	NA	1400	kg ha-1	Montes de Oca in Stab and Arce (2000)
Bolivia	Tsimane	300-1000	kg ha-1	Godoy (2020; Table 6.6)
Bolivia	Tsimane	1215	kg ha-1	Piland (1991,2000)
Mexico	Chinampas	3000	kg ha-1	Sanders et al. (1979:373;380;390); in Denevan (1982;191). Also see Denevan (2001:248)
Guayas Basin (Coastal Ecuador)	Raised Field	3750	kg ha-1	In Denevan (2001:233;248)
NA	NA	1000-3000	kg ha-1	Denevan (2001:67)
Mexico Hillside	NA	1940	kg ha-1	Altieri (1999)
Guatemala	NA	1066	kg ha-1	Altieri (1999)
Guatemala	NA	5000-7000	kg ha-1	Altieri (1999)
Mexico	Experiment Chinampas	3750-6300	kg ha-1	Sanders (1957) in Altieri (1991)
Mexico	Monoculture	1150-1230	kg ha-1	Gliessman (2007:Table 15.3)
Mexico	Polyculture	1730	kg ha-1	Gliessman (2007:Table 15.3)
Cantarras	NA	833-2500	kg ha-1	Altieri (1999)
Peru	Non-Terraced	1807	kg ha-1	Treacey (1984) in Altieri (1999)
Peru	Terraced	2982	kg ha-1	Treacey (1984) in Altieri (1999)
Ceara	NA	552	kg ha-1	Von der Wed (1994) in Altieri (1999)
Tehuacan, Mexico	NA	1.1	kg ha-1	McAuliffe et al. (2001)
Tehuacan, Mexico	NA	<1	kg ha-1	McAuliffe et al. (2001)
Tehuacan, Mexico	NA	60-99	kg ha-1	McAuliffe et al. (2001)
Tehuacan, Mexico	NA	1300	kg ha-1	McAuliffe et al. (2001)
Tehuacan, Mexico	NA	3960	kg ha-1	McAuliffe et al. (2001)
South West USA	NA	628	kg ha-1	Benson (2011)
Maya Lowland	NA	330	kg ha-1	kirkby (1973) in Cheetham (2010)
Maya Lowland	NA	170	kg ha-1	kirkby (1973) in Cheetham (2010)
Maya Lowland	NA	500	kg ha-1	kirkby (1973) in Cheetham (2010)
Left Bank Xingu	NA	2250	kg ha-1	Silva-Forsberg and Fearnside (1997)
Left Bank Xingu		4110	kg ha-1	Silva-Forsberg and Fearnside (1997)
Left Bank Xingu		3520	kg ha-1	Silva-Forsberg and Fearnside (1997)
Guarico	NA	1000	kg ha-1	Ministerio de Obras Publicas (1973) in Roosevelt (1980)
Venezuelan Llanos		1134	kg ha-1	Spencer et al. (1994)
Brazilian Amazon	NA	1890	kg ha-1	Junior et al. (2011)
Eastern US	NA	940.8-1254.4	kg ha-1	Hinsdale (1968:24), Kroeber (1939:146), Voeglin (1941:513); in Schroeder (1999)
Eastern US	NA	1254.4-2822.4	kg ha-1	Baden (1987:51;93), Bennett (1955), Fletcher (1950:35), Heidenreich 1971:191-193; 1978:381), Muller (1986:221; 1987:13; 1997:245), Nass (1988:Table 6), Peebles (1978:Table 13.5), Potter (1993:39-40), Reidhead (1981:205), Richter (1992:295, Riley (1987:300), Scarry (1986:Table 4.19), Sykes (1980:46, Figure 1), Thomas (1976:11-13), Turner (1976:1872-187), Waisberg and Holzkamm (1993:179), Willoughb…
Huronia, Eastern USA	NA	1693.4-1881.6	kg ha-1	Heidenreich (1978:381), O'Shea (1989:63), Trigger (1987:438); In Schroeder (1999)
Eastern US	NA	2508	kg ha-1	Fletcher (1950:35), Richter (1992:295), Thomas (1976:11-13); In Schroeder (1999)
Eastern US	Average 19th C Yield	1245.3	kg ha-1	Schroeder (1999)
South West USA	Average 19th-20th Century	752.6	kg ha-1	Donaldson (1893:46), Lebo (1991:44); In Schroeder (1999)
Mexico	Dry farming techniques	400-1000	kg ha-1	Sanders and Santley (1983:245); In Schroeder (1999)
Lowland Maya	Swidden	806-1620	kg ha-1	Carter (1969), Cowgill (1962), Kelly and Palerm (1952), Lundell (1937), Steggerda (1941); in Schroeder (1999). Also see Puleston (1982:357) re. Cowgill
Eastern Amazon Perimeter	Experimental plot field	~3000	kg ha-1	Aguiar et al. (2010)
Iquitos		2500-3000	kg ha-1	Coomes (1998)
Peru	NA	500-1000	kg ha-1	Alegre (2005)
References
Aguiar, A. D. C. F., De Freitas, I. C., Carvalho, C. S., Marques Monroe, P. H., & De Moura, E. G. (2010). Efficiency of an agrosystem designed for family farming in the pre-Amazon region. Renewable Agriculture and Food Systems, 26(1), 24–30. https://doi.org/10.1017/S1742170510000396
Alegre, J., Rao, M., Arevalo, L., Guzman, W., & Faminow, M. (2005). Planted tree fallows for improving land productivity in the humid tropics of Peru. Agriculture, Ecosystems and Environment, 110(1–2), 104–117. https://doi.org/10.1016/j.agee.2005.04.007
Altieri, M. A. (1999). Applying Agroecology to Enhance the Productivity of Peasant Farming Systems in Latin America. Environment, Development and Sustainability, 1, 197–217.
Benson, L. V. (2011). Factors Controlling Pre-Columbian and Early Historic Maize Productivity in the American Southwest, Part 1: The Southern Colorado Plateau and Rio Grande Regions. Journal of Archaeological Method and Theory, 18(1), 1–60. https://doi.org/10.1007/s10816-010-9082-z
Cheetham, D. (2010). Corn, Colanders, and Cooking: Early Maize Processing in the Maya Lowlands and Its Implications. In J. E. Staller & M. Carrasco (Eds.), Pre-Columbian Foodways: Interdsciplinary Approaches to Food, Culture, and Markets in Ancient Mesoamerica (pp. 345–368). Springer.
Coomes, O. (1998). Traditional Peasant Agriculture Along a Blackwater River of the Peruvian Amazon. Revista Geográfica, 124, 33–55.
Denevan, William. (2001). Cultivated Landscapes of Native Amazonia and the Andes (2nd ed.). Oxford University Press.
Gliessman, S. (2007). Agroecology: The Ecology of Sustainable Food Systems (Vol. 2). CRC Press.
Godoy, R. (2020). Too little too late: Modernization and the lifestyle of a native Amazonian society in Bolivia. Heller School for Social Policy and Management. https://scholarworks.brandeis.edu/esploro/outputs/book/Too-little-too-late-Modernization-and/9923926194001921#metrics
Júnior, S. B., Oliveira, R. P. de, Denich, M., & Vlek, P. L. G. (2011). Plantio de árvores de crescimento rápido para recuperação de áreas agrícolas na Amazônia Oriental brasileira: estudo de caso com produção de milho e mandioca. Pesquisa Florestal Brasileira, 31(68), 347–353. https://doi.org/10.4336/2011.pfb.31.68.347
McAuliffe, J., Sundt, P., Valiente-Banuet, A., Casas, A., & Luis Viveros, J. (2001). Pre-columbian soil erosion, persistent ecological changes, and collapse of a subsistence agricultural economy in the semi-arid Tehuacán Valley, Mexico’s `Cradle of Maize’. Journal of Arid Environments, 47(1), 47–75. https://doi.org/10.1006/jare.2000.0691
Piland, R. (1991). Traditional Chimane agriculture and its relation to soils of the Beni biosphere reserve. University of Florida.
Piland, Richard. (2000). Agricultura Tsimane y su Relación con la Conservación en la Reserva de la Biosfera Estación Biológica del Beni, Bolivia. In Olga. Herrera-MacBryde, F. Dallmeier, B. MacBryde, J. Comiskey, & C. Miranda (Eds.), Biodiversity, Conservation and Management in the Region of the Beni Biological Station Biosphere Reserve, Bolivia (pp. 329–344). Smith Lithograph Corporation.
Roosevelt, Anna. (1980). Parmana: Prehistoric Maize and Manioc Subsistence along the Amazon and Orinoco (1st ed.). Academic Press. https://doi.org/10.1016/b978-0-12-595350-4.50010-4
Schroeder, S. (1999). Maize Productivity in the Eastern Woodlands and Great Plains of North America. American Antiquity, 64(3), 499–516. https://www.jstor.org/stable/2694148?seq=1&cid=pdf-
Silva-Forsberg, M. C., & Fearnside, P. (1997). Brazilian Amazonian caboclo agriculture: effect of fallow period on maize yield. Forest Ecology and Management, 97, 283–291.
Spencer, C., Redmond, E., & Rinaldi, M. (1994). Drained Fields at la Tigra, Venezuelan Llanos: A Regional Perspective. Latin American Antiquity, 5(2), 119–143. https://www.jstor.org/stable/971559?seq=1&cid=pdf-
Stab, S., & Arce, J. (2000). Pre-Hispanic Raised-Field Cultivation as an Alternative to Slash-and-Burn Agriculture in the Bolivian Amazon: Agroecological Evaluation of Field Experiment. In Olga. Herrera-MacBryde, F. Dallmeier, B. MacBryde, J. Comiskey, & C. Miranda (Eds.), Biodiversity, Conservation and Management in the Region of the Beni Biological Station Biosphere Reserve, Bolivia (pp. 317–32…

## Sheet: Palm Density
Location	Inside LM?	Motacu Density (ind ha-1)	Chonta Density (ind ha-1)	Method	Reference
N. Bolivia	No	1	/	1ha transect	Boom (1986)					grams per tree	kg per tree	kg tot
W. Bolivia	No	1.7	286.6	1ha plot	Moraes et al. (1995)				Motacu	63240	63.24	6513.72
W. Bolivia	No	/	31.2	1ha plot	Moraes et al. (1995)				Chonta	17107.2	17.1072	1086.31
W. Bolivia	No	/	1.1	1 ha plot	Moraes et al. (1995)
N. Bolivia	No	3.25	/	1.322 ha site	Peralta (2009)
N. Bolivia	No	3.89	/	94.1 ha site	Peralta (2009)
N. Bolivia	No	7.88	/	1.9 ha site	Peralta (2009)
N. Bolivia	No	10.2	/	10.5 ha site	Peralta (2009)
W. Bolivia	No	14.6	134.3	1ha plot	Moraes et al. (1995)
W. Bolivia	No	14.7	32	1ha plot	Moraes et al. (1995)
Barba Azul Reserve, LM	Yes	15.8	/	200m2 plot	Hordijk et al. (2019)
Barba Azul Reserve, LM	Yes	25.6	/	200m2 plot	Hordijk et al. (2019)
Barba Azul Reserve, LM	Yes	35.3	/	200m2 plot	Hordijk et al. (2019)
N. Bolivia	No	47.5	/	42 ha site	Peralta (2009)
MMR	Yes	53	112	1 ha plot	Erickson and Balée (2006)
MMR	Yes	80	160	0.1 ha plot	Townsend (1995)
N/A	Yes	115	/	Proposed Farm	Moraes et al. (1996)
MMR	Yes	153	15	1 ha plot	Erickson and Balée (2006)
Barba Azul Reserv, LM	Yes	225	./	400m2 plot	Peacock et al. (2021)
MMR	Yes	230	0	0.1 ha plot	Townsend (1995)
N/A	Yes	236	/	Proposed Farm	Moraes et al. (1996)
MMR	Yes	290	10	0.1 ha plot	Townsend (1995)
MMR	Yes	310	70	0.1 ha plot	Townsend (1995)
Barba Azul Reserve, LM	Yes	412	/	400m2 plot	Peacock et al. (2021)
References
Boom, B. M. (1986). A Forest Inventory in Amazonian Bolivia. Biotropica, 18(4), 287–294.
Erickson, C., & Balée, W. (2006). The historical ecology of a complex landscape in Bolivia. In Time and Complexity in Historical Ecology: Studies in the Neotropical Lowlands. (pp. 187–233.). Columbia University Press.
Hordijk, I., Meijer, F., Nissen, E., Boorsma, T., & Poorter, L. (2019). Cattle affect regeneration of the palm species Attalea princeps in a Bolivian forest-savanna mosaic. Biotropica, 51(1), 28–38. https://doi.org/10.1111/btp.12613
Lima, J. M. T. (2010). Ecology of Native Oil-Producing Palms and their Potential for Biofuel Production in Southwestern Amazonia. University of Florida.
Moraes, M. R., Sarmiento, J., & Oviedo, E. (1995). Richness and uses in a diverse palm site in Bolivia. Biodiversity and Conservation, 4(1), 719–727.
Peacock, J., Tonra, C., King, J., & Davies, M. (2021). Restoration of gallery forest patches improves recruitment of motacú palms (Attalea princeps) while diversifying and increasing wildlife populations. PLoS ONE, 16(4), e0250183. https://doi.org/10.1371/journal.pone.0250183
Peralta, Carmelo. (2009). Potencial Natural y Usos del Motacú (Attalea phalerata) en la Region Amazonica de Bolivia. In C. Peralta, V. Vos, O. Llanque, & A. Zonta (Eds.), Productos del Bosque; Potencial Social, Natural y Financiero en Hogares de Pequeños Productores de la Amazonía. (pp. 69–78). Universidad Autonomía del Beni.
Townsend, W. R. (1995). Living on the edge: Sirionó hunting and fishing in lowland Bolivia. University of Florida.

## Sheet: Protein_Supply
Scientific Name	Common Name	Skeletal Evidence	# Young	Weight	Sustainable harvest	Sustainable Harvest	Protein
			ind km-1 yr-1	kg	%	kg km-2	kg km-2
Tayassu tajaci	Collared peccary	N	3.57	15.31	20	10.93	1.31
Tayassu pecari	White-lipped peccary	Y	1.86	28.53	20	10.61	1.27
Mazama americana	Red Brocket Deer	Y	6.54	29.72	40	77.75	9.33
Mazama gouazoubira	Grey Brocket Deer	Y	3.9	17.28	40	26.96	3.24
Blastoceros dichotomus	Marsh deer	Y	0.1	80	40	3.2	0.38
Tapirus terrestris	Tapir	Y	0.2	150	20	6	0.72
Agouti paca	Paca	Y	11.96	7.27	20	17.39	2.09
Dasyprocta variegata	Agouti	Y	6.5	3.31	40	8.61	1.03
Dasypus novemcinctus	Nine-banded Armadillo	Y	10.51	3.79	60	23.9	2.87
Nasua nasua	Coatimundi*	Y	4.53	3.26	40*	5.91	0.71
							22.95
Data collated from Townsend (2000) and Robinson and Redform (1986)
