# Supplementary material for: Constraining the population size estimates of the pre-Columbian Casarabe Culture of Amazonian Bolivia
Source: PLoS One. 2025 May 30;20(5):e0325104. doi: 10.1371/journal.pone.0325104 (PMC12124758; doi:10.1371/journal.pone.0325104)
Supplement: S3 File — File containing carrying capacity population estimates for the Casarabe Culture. (XLSX) [file pone.0325104.s003.xlsx]

## Sheet: Metadata
This document calculates the population of the Monumental Mound Region (MMR) , situated in the Llanos de Mojos, using the carrying capacity approach. This approach aims to quantify the number of humans that could be supported within the MMR based upon Adult demand for both maize and fuelwood. Estimates are quantified in the number of people that could be supported, based upon a variety of maize p…
Spreadsheet:	Description:
Parameters	This spreadsheet displays a table which contains the assumptions made for the calculations within this study. Each assumption is described and a value (with metric) assigned. The reference column contains the source for the data. "This study" is used to identify any parameters specifically assigned during the present investigation
Maize Demand	This spreadsheet calculates Adult maize demand using two separate methods. The first is based on protein. The second is based on calorific demand of a maize dominated diet.
Maize Supply Forest	This spreadsheet calculates maize supply for forested areas based on Fearnside's carrying capacity model (see below)
Maize Supply Savanna	This spreadsheet calculates maize supply for open savanna based on Fearnside's carrying capacity model (see below)
Fuelwood Supply	This spreadshet calculates fuelwood supply
Mixed	This spreadsheet performs background calculations to approximate supply maize in forest and savanna areas
Results	Here, we provide total population estimates for the MMR
References	A list of references from which parameters were sourced
Equations:	Formula:						Reference:
Maize Supply
Hectares of Cropland Per Person	A = B * D / C						Fearnside (1986)
D	D = (E / F) + 1						Fearnside (1986)

## Sheet: Parameters
Parameter	Value	Metric	Reference
Area [Total]	4887	km2	This study
Area [Accessible]	3694	km2	This study
Crop Cycle Length	3	Years	Beckerman (1987); Staver (1989)
Fallow Period [Savanna]	10	Years	Staver (1989); Vasey (1979); Beckerman (1987); Poorter et al., 2021
Fallow Period [Forest]	10	Years	Staver (1989); Vasey (1979); Beckerman (1987); Poorter et al., 2021
Forested Area [Total]	39.87	%	This study
Forested Area [Accessible]	35.17	%	This study
Fuelwood Demand/Capita	700	kg	Ringhofer (2010); Wood and Baldwin (1985)
Fuelwood Productivity	1200	kg/ha	FAO (2000, 1983a, 1983b)
Maize Demand/Capita	178.12	kg	This study
Maize % Diet contribution	66.66	%	This Study
Maize Energy	3.65	kcal/g	Nuss and Tanimihardjo (2010)
Maize Protein Cont.	9.42	%	Nuss and Tanimihardjo (2010)
Physical Activity Modifier	1.8125	na	National Research Council (1985)
Protein Req	0.75	g/kg/day	WHO (1985)
Weight [Male]	62	kg	Gurven et al. (2013)
Weight [Female]	56	kg	Gurven et al. (2013)

## Sheet: Maize Demand
Maize Demand
Calorific								Protein
Metabolic Rate [Male]	(15.3 x Weight) + 679		National Research Council, 1985					Protein Req	0.75	g/kg/day	WHO (1985)
Metabolic Rate [Female]	(14.7 x Weight) + 496		National Research Council, 1985					Weight [Avg]	59	kg
Weight [Male]	62	kg	Gurven et al. (2013)					Protein Req	44.25	g/day
Weight [Female]	56	kg	Gurven et al. (2013)					Protein Req	16.1513	kg/yr
Physical Activity Modifier	1.8125		National Research Council (1985)
								Maize Protein Cont.	9.42	%	Nuss and Tanimihardjo (2010)
Metabolic Rate [Male]	1627.6	kcal/day						Maize Demand	171.457	kg/person/yr
Metabolic Rate [Female]	1319.2	kcal/day
Active Rate [Male]	2950.02	kcal/day
Active Rate [Female]	2391.05	kcal/day
								Demand	178.018	kg/person/year
Maize % Diet contribution	66.66	%
Maize % Contrib. [Male]	1966.49	kcal/day
Maize% Contrib. [Female]	1593.87	kcal/day
Maize Energy	3.65	kcal/g	Nuss and Tanimihardjo (2010)
Maize Cons. [Male]	538.763	g/day
Maize Cons. [Female]	436.678	g/day
Average	487.721	g/day
Maize Cons. [Male]	196.649	kg/person/yr
Maize Cons. [Female]	159.387	kg/person/yr
Average	178.018	kg/person/yr

## Sheet: Maize Supply Forest
Maize
Modified from Fearnside 1986:76
Lpm = Consp * C / Lr
C = (Falyr / Cropyr) + 1
Lpm	Carrying Capacity
Consp	Average consumption / person / year
Lr	"Productivity Factor": Land required produce food for 1 person
C	"Cultivation Factor"
Falyr	Length of Fallow Period
Cropyr	Length of Cropping Cycle
C	(	10	/	3	)	+	1
Lpm'	B	*	D
	178.12	*	D
C	4.33333
Lpm'	771.853	Value is divided by Maize productivity in 'Results'
Maize Productivity (kg/ha)	A (ha/per)
300	2.57284
600	1.28642
900	0.857615
1200	0.643211
1500	0.514569
1800	0.428807

## Sheet: Maize Supply Savanna
Maize
Modified from Fearnside 1986:76
Lpm = Consp * C / Lr
C = (Falyr / Cropyr) + 1
Lpm	Carrying Capacity
Consp	Average consumption / person / year
Lr	"Productivity Factor": Land required produce food for 1 person
C	"Cultivation Factor"
Falyr	Length of Fallow Period
Cropyr	Length of Cropping Cycle
C	(	10	/	3	)	+	1
Lpm'	B	*	D
	178.12	*	D
C	4.33333
Lpm'	771.853	Value is divided by Maize productivity in 'Results'
Maize Productivity (kg/ha)	A (ha/per)
300	2.57284
600	1.28642
900	0.857615
1200	0.643211
1500	0.514569
1800	0.428807

## Sheet: Fuelwood Supply
Fuelwood
Demand	700	Kg	Ringhofer (2010); Wood and Baldwin (1985)
Supply	1200	kg/ha	FAO (2000, 1983a, 1983b)
Area/Capita	0.583333	ha/person

## Sheet: Mixed
	Total	Maize Pop.	Fuelwood Pop.	Difference	Ha For. Rem.	Final Pop.			Accessible	Maize Pop.	Fuelwood Pop.	Difference	Ha For. Rem.	Final Pop.
	300	114214	334019	-219805	128220	154839			300	93080.6	222717	-129636	75620.9	117040
	600	228428	334019	-105591	61594.8	261371			600	186161	222717	-36555.2	21323.9	197566
	900	342643	334019	8623.06	0	334019			900	279242	222717	56525.4	0	222717
	1200	456857	334019	122837	0	334019			1200	372323	222717	149606	0	222717
	1500	571071	334019	237051	0	334019			1500	465403	222717	242687	0	222717
	1800	685285	334019	351266	0	334019			1800	558484	222717	335767	0	222717

## Sheet: Results
Forest [Total]			Forest [Accessible]
Maize Productivity (kg/ha)	Population		Maize Productivity (kg/ha)	Population			Maize Productivity (kg/ha)	Forest Maize Cultivation	Savanna Maize Cultivation	Mixed Maize Cultivation
300	61734.4		300	41163.1			300	61734.4	114214	154839
600	104209		600	69483.9			600	104209	228428	261371
900	135220		900	90161.5			900	135220	334019	334019
1200	158857		1200	105922			1200	158857	334019	334019
1500	177470		1500	118333			1500	177470	334019	334019
1800	192508		1800	128360			1800	192508	334019	334019
							Total Area	4887	km2
Savanna [Total]			Savanna [Accessible]				Forest	39.87	%
Maize Productivity (kg/ha)	Population		Maize Productivity (kg/ha)	Population
300	114214		300	93080.6
600	228428		600	186161			Maize Productivity (kg/ha)	Forest Maize Cultivation	Savanna Maize Cultivation	Mixed Maize Cultivation
900	334019		900	222717			300	41163.1	93080.6	117040
1200	334019		1200	222717			600	69483.9	186161	197566
1500	334019		1500	222717			900	90161.5	222717	222717
1800	334019		1800	222717			1200	105922	222717	222717
							1500	118333	222717	222717
Mixed [Total]			Mixed [Accessible]				1800	128360	222717	222717
Maize Productivity (kg/ha)	Population		Maize Productivity (kg/ha)	Population			Accessible Area	3694	km2
300	154839		300	117040			Forest %	35.17	%
600	261371		600	197566
900	334019		900	222717
1200	334019		1200	222717
1500	334019		1500	222717
1800	334019		1800	222717

## Sheet: References
References:
Beckerman, S., 1987. Swidden in Amazonia and the Amazon Rim, in: Turner II, B.L., Brush, Stephen. (Eds.), Comparative Farming Systems. The Guilford Press, New York, pp. 55–94
FAO, 2000. Global Forest Resources Assessment 2000.
FAO, 1983a. Fuelwood supplies in the developing countries. Rome.
FAO, 1983b. Simple technologies for charcoal making, 2nd ed. Food and Agriculture Organization of the United States, Rome.
Fearnside, M., 1986. Human Carrying Capacity of the Brazilian Rainforest, 1st ed. Colombia University Press, New York.
Gurven, M., et al., 2013. Physical Activity and Modernization among Bolivian Amerindians. PLoS One 8, 1–13. https://doi.org/10.1371/journal.pone.0055679
National Research Council, 1989. Recommended Dietary Allowances, 10th ed, Recommended Dietary Allowances. National Academy Press, Washington DC. https://doi.org/10.17226/1349
Nuss, E.T., Tanumihardjo, S.A., 2010. Maize: A paramount staple crop in the context of global nutrition. Compr Rev Food Sci Food Saf 9, 417–436. https://doi.org/10.1111/j.1541-4337.2010.00117.x
Poorter, L., et al., (2021). Multidimensional tropical forest recovery. Science, 374(6573), 1370–1376.
Ringhofer, L., 2010. Fishing, Foraging and Farming in the Bolivian Amazon, Fishing, Foraging and Farming in the Bolivian Amazon. https://doi.org/10.1007/978-90-481-3487-8
Staver, C., 1989. Why farmers rotate fields in maize-cassava-plantain bush fallow agriculture in the wet Peruvian Amazon. Hum Ecol 17, 401–426. https://doi.org/10.1007/BF00889498
Vasey, D. E. (1979). Population and agricultural intensity in the humid tropics. Human Ecology, 7(3), 269–283.
WHO, 1985. Energy and protein requirements. World Health Organisation, Geneva.
Wood, T. S., & Baldwin, S. (1985). Fuelwood and charcoal use in developing countries. Annual Review of Energy. Vol. 10, 10(1), 407–429.
