# Supplementary material for: Constraining the population size estimates of the pre-Columbian Casarabe Culture of Amazonian Bolivia
Source: PLoS One. 2025 May 30;20(5):e0325104. doi: 10.1371/journal.pone.0325104 (PMC12124758; doi:10.1371/journal.pone.0325104)
Supplement: S6 File — File containing the parameter values selected as part of the latin hypercube sampling framework used to test MoundSim Population. (XLSX) [file pone.0325104.s006.xlsx]

## Sheet: Variables
Configuration	start-population-modifier	prob-household-birth	yr-10%	settlement-base-capacity	migration-rate	new-settlement-prob	max-set-density	migration-distance	protein-modifier	land-for-cultivation	mig-pop-cost	mig-dist-cost	mig-pop-bonus	mig-dist-bonus	mig-lobe-bonus	intentional-agroforestry	forest-restrict	lobe-restrict	maize-die	forage-die	fuelwood-die	palm-die	protein-die
1	0.567	0.283	17.692	211.65	0.084	0.435	1.367	196.653	0.281	FOREST ONLY	0	1	1	0	0	TRUE	FALSE	TRUE	TRUE	FALSE	TRUE	TRUE	TRUE
2	1.199	0.201	109.034	243.735	0.099	0.238	10.811	118.163	0.233	FOREST ONLY	0	1	1	0	0	TRUE	FALSE	FALSE	FALSE	TRUE	FALSE	FALSE	TRUE
3	1.128	0.251	94.145	144.475	0.175	0.861	7.914	128.264	0.388	SAVANNA ONLY	0	0	0	1	1	TRUE	FALSE	TRUE	FALSE	FALSE	TRUE	TRUE	FALSE
4	1.422	0.221	67.977	320.548	0.014	0.183	15.319	130.439	0.34	FOREST ONLY	1	1	1	1	0	TRUE	FALSE	FALSE	TRUE	FALSE	FALSE	TRUE	FALSE
5	1.299	0.268	46.125	370.759	0.048	0.361	4.772	34.984	0.118	SAVANNA ONLY	1	1	0	1	1	TRUE	TRUE	FALSE	TRUE	TRUE	TRUE	TRUE	TRUE
6	1.34	0.185	86.714	411.255	0.023	0.156	15.499	108.61	0.299	FOREST AND SAVANNA	0	1	1	0	0	FALSE	TRUE	TRUE	TRUE	TRUE	TRUE	TRUE	FALSE
7	0.575	0.299	163.393	168.205	0.132	0.267	6.759	154.78	0.121	SAVANNA ONLY	1	0	0	0	1	FALSE	TRUE	FALSE	TRUE	FALSE	FALSE	FALSE	FALSE
8	1.457	0.243	29.778	387.016	0.176	0.205	8.87	23.73	0.063	FOREST AND SAVANNA	1	1	1	1	0	FALSE	TRUE	TRUE	FALSE	TRUE	TRUE	TRUE	FALSE
9	1.117	0.289	130.485	483.056	0.159	0.651	5.739	43.384	0.395	FOREST ONLY	1	1	0	0	1	FALSE	TRUE	FALSE	FALSE	TRUE	FALSE	FALSE	TRUE
10	0.637	0.259	20.721	336.432	0.068	0.312	2.92	89.639	0.314	FOREST AND SAVANNA	1	1	1	0	1	FALSE	TRUE	FALSE	FALSE	FALSE	FALSE	FALSE	TRUE
11	0.503	0.188	192.017	160.836	0.187	0.454	16.407	96.645	0.33	SAVANNA ONLY	1	0	0	1	1	TRUE	FALSE	TRUE	TRUE	FALSE	TRUE	TRUE	TRUE
12	0.856	0.129	26.416	33.889	0.028	0.765	5.335	60.623	0.103	FOREST AND SAVANNA	1	1	0	1	1	TRUE	FALSE	TRUE	FALSE	TRUE	TRUE	FALSE	FALSE
13	0.972	0.18	141.218	270.721	0.117	0.528	3.504	112.252	0.234	FOREST AND SAVANNA	1	0	1	1	1	TRUE	TRUE	FALSE	FALSE	TRUE	FALSE	FALSE	FALSE
14	1.2	0.264	160.429	397.586	0.165	0.789	12.961	57.387	0.259	SAVANNA ONLY	0	0	1	0	0	FALSE	FALSE	FALSE	FALSE	FALSE	TRUE	TRUE	FALSE
15	0.733	0.241	127.794	122.554	0.079	0.886	13.388	71.576	0.244	FOREST ONLY	1	0	1	1	1	FALSE	FALSE	FALSE	FALSE	TRUE	TRUE	FALSE	FALSE
16	1.095	0.25	78.488	439.102	0.06	0.179	10.293	140.2	0.265	SAVANNA ONLY	0	0	1	0	1	TRUE	TRUE	TRUE	TRUE	FALSE	FALSE	FALSE	TRUE
17	0.822	0.152	187.221	66.145	0.016	0.82	7.123	28.305	0.138	FOREST ONLY	0	0	0	1	0	FALSE	TRUE	TRUE	TRUE	TRUE	TRUE	TRUE	TRUE
18	0.615	0.136	121.019	353.944	0.035	0.346	14.933	85.623	0.287	FOREST AND SAVANNA	0	1	0	0	1	FALSE	TRUE	TRUE	FALSE	FALSE	TRUE	TRUE	FALSE
19	0.88	0.236	75.999	214.665	0.193	0.82	9.8	144.762	0.069	FOREST AND SAVANNA	0	0	0	1	0	TRUE	TRUE	TRUE	TRUE	TRUE	TRUE	FALSE	FALSE
20	0.691	0.211	172.553	424.753	0.043	0.674	13.768	181.617	0.213	SAVANNA ONLY	0	0	1	1	1	TRUE	FALSE	FALSE	TRUE	FALSE	TRUE	FALSE	TRUE
21	1.235	0.12	180.284	97.516	0.12	0.699	12.115	101.076	0.166	SAVANNA ONLY	1	0	0	1	0	FALSE	FALSE	FALSE	TRUE	FALSE	FALSE	FALSE	TRUE
22	0.94	0.225	13.515	279.525	0.153	0.743	17.272	78.713	0.376	FOREST AND SAVANNA	1	0	1	0	1	FALSE	TRUE	FALSE	TRUE	FALSE	FALSE	TRUE	FALSE
23	1.003	0.165	116.14	87.659	0.033	0.739	5.128	41.898	0.096	SAVANNA ONLY	0	1	0	0	0	FALSE	TRUE	TRUE	TRUE	FALSE	TRUE	FALSE	TRUE
24	1.057	0.21	171.187	131.474	0.145	0.616	14.217	195.249	0.198	SAVANNA ONLY	1	0	1	1	0	FALSE	TRUE	FALSE	TRUE	FALSE	FALSE	TRUE	TRUE
25	0.773	0.15	103.94	308.193	0.092	0.41	1.591	16.461	0.084	FOREST ONLY	0	0	0	1	1	TRUE	TRUE	FALSE	FALSE	TRUE	TRUE	FALSE	TRUE
26	0.546	0.142	143.531	456.301	0.072	0.112	7.451	164.412	0.353	SAVANNA ONLY	1	0	1	1	1	TRUE	TRUE	FALSE	FALSE	FALSE	FALSE	FALSE	TRUE
27	0.911	0.228	114.044	257.083	0.104	0.241	11.712	50.704	0.202	SAVANNA ONLY	1	1	1	1	1	TRUE	FALSE	TRUE	FALSE	FALSE	FALSE	TRUE	TRUE
28	1.357	0.277	40.286	183.653	0.064	0.573	17.053	30.853	0.152	FOREST AND SAVANNA	1	0	0	0	0	TRUE	TRUE	FALSE	TRUE	TRUE	TRUE	TRUE	FALSE
29	1.44	0.192	81.31	492.558	0.056	0.636	10.524	171.403	0.224	SAVANNA ONLY	1	1	0	0	1	TRUE	FALSE	TRUE	FALSE	TRUE	FALSE	FALSE	FALSE
30	1.161	0.166	63.224	44.614	0.184	0.294	3.565	148.637	0.358	FOREST ONLY	0	0	0	0	0	FALSE	TRUE	FALSE	FALSE	TRUE	TRUE	TRUE	FALSE
31	1.264	0.175	37.648	302.952	0.105	0.487	12.74	91.407	0.156	SAVANNA ONLY	0	1	0	0	1	TRUE	FALSE	FALSE	TRUE	TRUE	FALSE	FALSE	TRUE
32	1.377	0.218	155.226	23.222	0.091	0.398	8.436	176.25	0.334	SAVANNA ONLY	1	0	0	1	1	TRUE	FALSE	TRUE	FALSE	TRUE	FALSE	TRUE	FALSE
33	0.713	0.159	135.078	105.538	0.199	0.129	9.484	72.747	0.366	SAVANNA ONLY	0	1	0	1	0	FALSE	FALSE	TRUE	FALSE	TRUE	FALSE	TRUE	TRUE
34	0.84	0.17	151.188	474.279	0.135	0.589	16.043	179.241	0.055	SAVANNA ONLY	0	1	0	0	0	TRUE	FALSE	TRUE	TRUE	TRUE	FALSE	FALSE	FALSE
35	1.495	0.291	184.445	225.624	0.142	0.719	11.334	62.484	0.13	FOREST ONLY	0	0	1	0	0	FALSE	FALSE	FALSE	FALSE	FALSE	TRUE	TRUE	TRUE
36	1.321	0.129	99.04	442.942	0.113	0.558	2.302	186.507	0.306	FOREST ONLY	0	1	1	1	0	FALSE	FALSE	TRUE	TRUE	FALSE	FALSE	TRUE	TRUE
37	0.977	0.146	51.79	194.788	0.171	0.321	2.189	11.383	0.183	SAVANNA ONLY	0	1	1	0	1	FALSE	TRUE	TRUE	TRUE	TRUE	TRUE	FALSE	FALSE
38	0.778	0.197	59.711	367.278	0.152	0.471	4.284	121.506	0.276	SAVANNA ONLY	1	0	1	0	0	TRUE	FALSE	TRUE	FALSE	FALSE	TRUE	TRUE	FALSE
39	0.673	0.281	197.038	78.802	0.044	0.508	17.955	160.398	0.18	SAVANNA ONLY	1	1	0	1	0	FALSE	FALSE	TRUE	FALSE	FALSE	FALSE	FALSE	FALSE
40	1.047	0.27	56.996	285.632	0.126	0.846	6.404	136.587	0.088	FOREST AND SAVANNA	0	1	1	0	0	FALSE	TRUE	FALSE	TRUE	TRUE	FALSE	FALSE	TRUE
Constants	start-location	agricultural-radius	forage-radius	percent-patches-considered	probability-of-reactivation	overproduction-mod	forest-prod-mod	fallow-period				fallow-age	cropland-production	yrs-savanna-regen	yrs-forest-regen	fish-density	excl-radius	model	productivity-bonus	distance-cost	flooding-bonus	difficulty-cost	elevation-bonus	aggregation-bonus
ALL	ALL	30	70	3.6	0.67	0	1	6				3	1500	10	40	4	5	VARIABLES	0	1	0	0	1	1

## Sheet: Table_2
Variables
Continuous	Minimum	Maximum
max-set-density	1.367	17.955
mig-dist-cost	0	1	[Binary]
mig-lobe-bonus	0	1	[Binary]
mig-pop-bonus	0	1	[Binary]
mig-pop-cost	0	1	[Binary]
mig-dist-bonus	0	1	[Binary]
migration-distance	11.383	196.653
migration-rate	0.014	0.199
new-settlement-prob	0.112	0.886
prob-household-birth	0.12	0.299
protein-modifier	0.055	0.395
settlement-base-capacity	23.222	492.558
start-population-modifier	0.503	1.495
yr-10%	13.515	197.038
Boolean	Case 1	Case 2
forage-die	TRUE	FALSE	[Binary]
forest-restrict	TRUE	FALSE	[Binary]
fuelwood-die	TRUE	FALSE	[Binary]
intentional-agroforestry	TRUE	FALSE	[Binary]
lobe-restrict	TRUE	FALSE	[Binary]
maize-die	TRUE	FALSE	[Binary]
palm-die	TRUE	FALSE	[Binary]
protein-die	TRUE	FALSE	[Binary]
Case Switch	Options
land-for-cultivation	Forest Only
	Savanna Only
	Forest and Savanna
